# Supplementary material for: METTL14 promotes lipid metabolism reprogramming and sustains nasopharyngeal carcinoma progression via enhancing m6A modification of ANKRD22 mRNA
Source: Clin Transl Med. 2024 Jul 17;14(7):e1766. doi: 10.1002/ctm2.1766 (PMC11255023; doi:10.1002/ctm2.1766)
Supplement: Supplementary file 2 — Supporting Information [file CTM2-14-e1766-s008.xlsx]

## Sheet: Sheet1
Supplementary Table 1. Clinicopathological data for 28 NPC and 7 NPE tissues-used for qRT-PCR.
Patient No.	Gender (M=Male F=Female)	WHO histological diagnosis	T stage	N stage	M stage	Clinical Stages
N1	M	non-tumor nasopharyngeal epithelial tissues	NA	NA	NA	NA
N2	F	non-tumor nasopharyngeal epithelial tissues	NA	NA	NA	NA
N3	M	non-tumor nasopharyngeal epithelial tissues	NA	NA	NA	NA
N4	F	non-tumor nasopharyngeal epithelial tissues	NA	NA	NA	NA
N5	F	non-tumor nasopharyngeal epithelial tissues	NA	NA	NA	NA
N6	M	non-tumor nasopharyngeal epithelial tissues	NA	NA	NA	NA
N7	M	non-tumor nasopharyngeal epithelial tissues	NA	NA	NA	NA
T1	M	nasopharyngeal squamous cell carcinoma (WHO III)	2	1	0	II
T2	M	nasopharyngeal squamous cell carcinoma (WHO III)	3	2	0	III
T3	M	nasopharyngeal squamous cell carcinoma (WHO III)	3	2	0	III
T4	F	nasopharyngeal squamous cell carcinoma (WHO III)	3	2	0	III
T5	F	nasopharyngeal squamous cell carcinoma (WHO II)	3	2	0	III
T6	F	nasopharyngeal squamous cell carcinoma (WHO III)	3	2	0	III
T7	M	nasopharyngeal squamous cell carcinoma (WHO III)	4	2	0	IV
T8	M	nasopharyngeal squamous cell carcinoma (WHO III)	2	3	0	IV
T9	M	nasopharyngeal squamous cell carcinoma (WHO III)	2	3	0	IV
T10	F	nasopharyngeal squamous cell carcinoma (WHO III)	4	3	0	Iv
T11	M	nasopharyngeal squamous cell carcinoma (WHO III)	4	3	0	IV
T12	F	nasopharyngeal squamous cell carcinoma (WHO III)	3	3	0	IV
T13	M	nasopharyngeal squamous cell carcinoma (WHO II)	2	3	0	IVa
T14	F	nasopharyngeal squamous cell carcinoma (WHO III)	3	3	0	IVa
T15	F	nasopharyngeal squamous cell carcinoma (WHO III)	2	3	0	IVa
T16	F	nasopharyngeal squamous cell carcinoma (WHO III)	3	3	0	IVa
T17	F	nasopharyngeal squamous cell carcinoma (WHO II)	2	3	0	IVa
T18	F	nasopharyngeal squamous cell carcinoma (WHO III)	2	3	0	IVa
T19	M	nasopharyngeal squamous cell carcinoma (WHO III)	4	1	0	IVa
T20	M	nasopharyngeal squamous cell carcinoma (WHO III)	4	1	0	IVa
T21	M	nasopharyngeal squamous cell carcinoma (WHO III)	3	3	0	IVa
T22	M	nasopharyngeal squamous cell carcinoma (WHO III)	3	3	0	IVa
T23	M	nasopharyngeal squamous cell carcinoma (WHO II)	2	3	0	IVa
T24	M	nasopharyngeal squamous cell carcinoma (WHO III)	3	3	0	IVb
T25	F	nasopharyngeal squamous cell carcinoma (WHO III)	3	3	1	IVb
T26	M	nasopharyngeal squamous cell carcinoma (WHO III)	3	3	1	IVb
T27	M	nasopharyngeal squamous cell carcinoma (WHO III)	3	2	1	IVc
T28	M	nasopharyngeal squamous cell carcinoma (WHO III)	1	3	1	IVc
NPC = nasopharyngeal carcinoma;NPE = nontumor nasopharyngeal epithelium
WHO II = Non keratinized poorly differentiated squamous cell carcinoma; WHO III = Nonkeratinizing undifferentiated carcinoma
