# Supplementary material for: METTL14 promotes lipid metabolism reprogramming and sustains nasopharyngeal carcinoma progression via enhancing m6A modification of ANKRD22 mRNA
Source: Clin Transl Med. 2024 Jul 17;14(7):e1766. doi: 10.1002/ctm2.1766 (PMC11255023; doi:10.1002/ctm2.1766)
Supplement: Supplementary file 3 — Supporting Information [file CTM2-14-e1766-s004.xlsx]

## Sheet: Sheet1
Supplementary Table 2. Clinicopathological data on 80 paraffin-embedded NPC tissues and the expression of METTL14, ANKRD22 in these samples measured by immunohistochemistry (IHC).
Patient No.	Gender (M=Male F=Female)	Overall survival time (Months)	Overall survival status (0=alive, 1=death)	Age at Diagnosis	WHO histological diagnosis	T stage	N stage	M stage	Clinical stages	IHC Score of METTL14	IHC Score of ANKRD22
T1	M	5	1	51	nasopharyngeal squamous cell carcinoma	2	2	1	IVb	4	0
T2	F	19	1	49	nasopharyngeal squamous cell carcinoma	2	2	1	IVb	1.5	0
T3	M	41	1	34	nasopharyngeal squamous cell carcinoma	2	3	0	IVa	0	0
T4	M	84	1	37	nasopharyngeal squamous cell carcinoma	3	2	0	III	4	0
T5	M	91	1	49	nasopharyngeal squamous cell carcinoma	2	2	0	III	0.5	0
T6	M	112	0	31	nasopharyngeal squamous cell carcinoma	2	3	1	IVb	1	0
T7	M	112	1	55	nasopharyngeal squamous cell carcinoma	3	0	0	III	1	0
T8	M	101	1	58	nasopharyngeal squamous cell carcinoma	2	0	0	II	0	0
T9	M	20	1	36	nasopharyngeal squamous cell carcinoma	2	2	0	III	1.5	0.5
T10	M	64	1	46	nasopharyngeal squamous cell carcinoma	2	3	0	III	1	0.5
T11	F	72	1	49	nasopharyngeal squamous cell carcinoma	3	1	0	III	1	0.5
T12	M	109	0	43	nasopharyngeal squamous cell carcinoma	3	3	0	IVa	0	1
T13	M	36	1	59	nasopharyngeal squamous cell carcinoma	2	3	1	IVb	1	1
T14	M	76	1	43	nasopharyngeal squamous cell carcinoma	3	0	0	III	2	1
T15	M	110	1	61	nasopharyngeal squamous cell carcinoma	2	0	0	II	6	1
T16	F	6	1	58	nasopharyngeal squamous cell carcinoma	3	1	0	III	3	1.5
T17	M	33	1	51	nasopharyngeal squamous cell carcinoma	3	3	0	IVa	2	1.5
T18	M	41	1	53	nasopharyngeal squamous cell carcinoma	2	1	0	II	4	1.5
T19	M	59	1	43	nasopharyngeal squamous cell carcinoma	2	2	0	III	3	3
T20	M	123	0	62	nasopharyngeal squamous cell carcinoma	2	0	0	II	6	3
T21	M	130	0	43	nasopharyngeal squamous cell carcinoma	2	1	0	II	2	3
T22	M	3	1	36	nasopharyngeal squamous cell carcinoma	1	2	1	IVb	0.5	3.5
T23	M	66	1	51	nasopharyngeal squamous cell carcinoma	3	0	0	III	2.5	3.5
T24	M	100	0	52	nasopharyngeal squamous cell carcinoma	4	1	0	IVa	2.5	3.5
T25	F	123	0	32	nasopharyngeal squamous cell carcinoma	1	1	0	II	1.5	3.5
T26	M	44	1	44	nasopharyngeal squamous cell carcinoma	2	2	0	III	12	4
T27	F	46	1	52	nasopharyngeal squamous cell carcinoma	1	0	0	I	12	4
T28	M	117	0	56	nasopharyngeal squamous cell carcinoma	2	1	0	II	1	4
T29	F	99	0	40	nasopharyngeal squamous cell carcinoma	2	3	1	IVb	12	5
T30	M	85	1	39	nasopharyngeal squamous cell carcinoma	3	2	0	III	7.5	5
T31	M	91	1	62	nasopharyngeal squamous cell carcinoma	2	1	0	II	2	5
T32	F	111	0	49	nasopharyngeal squamous cell carcinoma	2	0	0	II	1	5
T33	M	13	1	38	nasopharyngeal squamous cell carcinoma	4	2	1	IVb	5	5
T34	M	118	0	61	nasopharyngeal squamous cell carcinoma	2	1	0	II	1	6
T35	M	14	1	45	nasopharyngeal squamous cell carcinoma	2	3	0	IVa	12	7
T36	M	48	1	64	nasopharyngeal squamous cell carcinoma	4	0	0	IVa	7.5	7
T37	M	83	1	41	nasopharyngeal squamous cell carcinoma	2	2	0	III	7.5	7
T38	M	78	1	56	nasopharyngeal squamous cell carcinoma	2	2	0	III	7.5	7
T39	F	80	1	57	nasopharyngeal squamous cell carcinoma	2	0	0	II	7.5	7
T40	M	6	1	77	nasopharyngeal squamous cell carcinoma	2	2	0	III	7.5	7
T41	M	37	1	61	nasopharyngeal squamous cell carcinoma	2	2	0	III	3	7
T42	M	73	1	53	nasopharyngeal squamous cell carcinoma	2	1	0	II	1.5	7
T43	F	32	1	34	nasopharyngeal squamous cell carcinoma	2	3	0	IVa	7	7.5
T44	M	99	0	50	nasopharyngeal squamous cell carcinoma	2	1	1	IVb	7.5	7.5
T45	M	8	1	57	nasopharyngeal squamous cell carcinoma	2	2	0	III	7.5	8
T46	F	3	1	51	nasopharyngeal squamous cell carcinoma	2	3	0	IVa	7.5	8.5
T47	F	10	1	46	nasopharyngeal squamous cell carcinoma	2	2	0	III	10	8.5
T48	M	1	1	66	nasopharyngeal squamous cell carcinoma	3	3	1	IVb	9	9
T49	M	8	1	55	nasopharyngeal squamous cell carcinoma	2	3	0	IVa	12	9
T50	F	93	0	50	nasopharyngeal squamous cell carcinoma	1	0	0	I	7.5	9
T51	M	109	0	49	nasopharyngeal squamous cell carcinoma	2	0	0	II	2	9
T52	M	99	1	39	nasopharyngeal squamous cell carcinoma	2	0	0	II	4	9
T53	M	37	1	45	nasopharyngeal squamous cell carcinoma	1	0	1	IVb	10.5	10
T54	M	4	1	62	nasopharyngeal squamous cell carcinoma	3	2	1	IVb	7.5	10.5
T55	M	43	1	46	nasopharyngeal squamous cell carcinoma	4	2	0	IVa	9	10.5
T56	M	43	1	62	nasopharyngeal squamous cell carcinoma	1	3	1	IVb	7	10.5
T57	M	61	1	52	nasopharyngeal squamous cell carcinoma	3	0	0	III	9	10.5
T58	M	63	1	39	nasopharyngeal squamous cell carcinoma	2	3	0	IVa	7.5	10.5
T59	F	69	0	24	nasopharyngeal squamous cell carcinoma	4	2	1	IVb	1.5	10.5
T60	M	49	1	54	nasopharyngeal squamous cell carcinoma	2	3	0	IVa	10.5	10.5
T61	M	52	1	71	nasopharyngeal squamous cell carcinoma	1	0	0	I	7.5	10.5
T62	M	32	1	59	nasopharyngeal squamous cell carcinoma	2	1	0	II	12	12
T63	M	5	1	66	nasopharyngeal squamous cell carcinoma	2	3	0	IVa	12	12
T64	M	9	1	57	nasopharyngeal squamous cell carcinoma	1	3	1	IVb	7.5	12
T65	M	9	1	40	nasopharyngeal squamous cell carcinoma	2	1	1	IVb	12	12
T66	M	13	1	36	nasopharyngeal squamous cell carcinoma	2	2	0	III	9	12
T67	M	16	1	47	nasopharyngeal squamous cell carcinoma	4	0	0	IVa	10.5	12
T68	M	21	1	76	nasopharyngeal squamous cell carcinoma	4	0	0	IVa	12	12
T69	M	30	1	49	nasopharyngeal squamous cell carcinoma	3	1	1	IVb	7.5	12
T70	F	32	1	52	nasopharyngeal squamous cell carcinoma	4	1	1	IVb	10.5	12
T71	M	39	1	44	nasopharyngeal squamous cell carcinoma	4	2	0	IVa	8.5	12
T72	F	45	1	56	nasopharyngeal squamous cell carcinoma	2	1	0	II	12	12
T73	F	49	1	65	nasopharyngeal squamous cell carcinoma	3	2	0	III	8.5	12
T74	M	52	1	43	nasopharyngeal squamous cell carcinoma	4	1	1	IVb	10.5	12
T75	M	66	1	50	nasopharyngeal squamous cell carcinoma	4	3	0	IVa	3	12
T76	M	70	1	60	nasopharyngeal squamous cell carcinoma	1	0	0	I	9	12
T77	M	93	1	34	nasopharyngeal squamous cell carcinoma	2	2	0	III	8	12
T78	M	104	0	46	nasopharyngeal squamous cell carcinoma	2	2	0	III	10.5	12
T79	M	62	1	35	nasopharyngeal squamous cell carcinoma	2	2	0	III	12	12
T80	M	66	1	46	nasopharyngeal squamous cell carcinoma	2	3	0	IVa	12	12
