# Supplementary material for: METTL14 promotes lipid metabolism reprogramming and sustains nasopharyngeal carcinoma progression via enhancing m6A modification of ANKRD22 mRNA
Source: Clin Transl Med. 2024 Jul 17;14(7):e1766. doi: 10.1002/ctm2.1766 (PMC11255023; doi:10.1002/ctm2.1766)
Supplement: Supplementary file 4 — Supporting Information [file CTM2-14-e1766-s007.xlsx]

## Sheet: Sheet1
Supplementary Table 3. Clinicopathological data on 70 paraffin-embedded NPC tissues and the expression of METTL14, ANKRD22, GINS3, POLE2, PLEK2 and FERMT1 in these samples measured by immunohistochemistry (IHC).
Patient No.	Gender (M = Male; F = Female)	Age	WHO histological diagnosis	IHC Score of METTL14	IHC Score of ANKRD22	IHC Score of GINS3	IHC Score of POLE2	IHC Score of PLEK2	IHC Score of FERMT1
T1	M	56	nasopharyngeal squamous cell carcinoma	8	10.5	6	12	12	8.5
T2	M	58	nasopharyngeal squamous cell carcinoma	5	5	4	9	8	4
T3	M	46	nasopharyngeal squamous cell carcinoma	10.5	10.5	7	12	8.5	8
T4	M	52	nasopharyngeal squamous cell carcinoma	8	7	7	7	8.5	6
T5	M	63	nasopharyngeal squamous cell carcinoma	7.5	8.5	6	6	8.5	5
T6	F	56	nasopharyngeal squamous cell carcinoma	10.5	7.5	9	7.5	12	10.5
T7	M	64	nasopharyngeal squamous cell carcinoma	7	6	4	8.5	7	8
T8	F	52	nasopharyngeal squamous cell carcinoma	7	6	5	10.5	4	7
T9	M	43	nasopharyngeal squamous cell carcinoma	8.5	12	12	12	7	9
T10	M	70	nasopharyngeal squamous cell carcinoma	9	8	7	10.5	9	8
T11	M	48	nasopharyngeal squamous cell carcinoma	10.5	8.5	8	12	8.5	3.5
T12	M	70	nasopharyngeal squamous cell carcinoma	5	3.5	7	1.5	6	4
T13	F	43	nasopharyngeal squamous cell carcinoma	12	12	12	9	8.5	12
T14	M	54	nasopharyngeal squamous cell carcinoma	8	8	12	12	12	8.5
T15	M	34	nasopharyngeal squamous cell carcinoma	4	6	6	12	2	6
T16	M	57	nasopharyngeal squamous cell carcinoma	4	4	8	0	12	9
T17	F	61	nasopharyngeal squamous cell carcinoma	6	2	4	8	4	5
T18	M	48	nasopharyngeal squamous cell carcinoma	9	8.5	7	0	8	10.5
T19	F	54	nasopharyngeal squamous cell carcinoma	4	3.5	4	4	5	5
T20	M	72	nasopharyngeal squamous cell carcinoma	4	6	4	7	6.5	9
T21	F	31	nasopharyngeal squamous cell carcinoma	0	5	4	4	4	4
T22	M	67	nasopharyngeal squamous cell carcinoma	6	7	7.5	6	6	12
T23	M	65	nasopharyngeal squamous cell carcinoma	12	8	8.5	10	10.5	12
T24	F	47	nasopharyngeal squamous cell carcinoma	4	4	2	0	3	8
T25	M	56	nasopharyngeal squamous cell carcinoma	12	9	12	9	8	7.5
T26	F	51	nasopharyngeal squamous cell carcinoma	12	10	8.5	8.5	8	10.5
T27	M	38	nasopharyngeal squamous cell carcinoma	12	12	9	10.5	10.5	12
T28	M	58	nasopharyngeal squamous cell carcinoma	6	6	8.5	9	8.5	0.5
T29	M	53	nasopharyngeal squamous cell carcinoma	10	12	12	9	12	6
T30	M	50	nasopharyngeal squamous cell carcinoma	7	6	7.5	0	9	7
T31	M	57	nasopharyngeal squamous cell carcinoma	6	3.5	1.5	6	7	4
T32	M	53	nasopharyngeal squamous cell carcinoma	12	9	12	12	12	12
T33	F	51	nasopharyngeal squamous cell carcinoma	10	10.5	8	8	10	10
T34	M	64	nasopharyngeal squamous cell carcinoma	12	9	8	9	8.5	9
T35	M	58	nasopharyngeal squamous cell carcinoma	12	12	12	12	12	12
T36	F	41	nasopharyngeal squamous cell carcinoma	8.5	12	9	8	10	7.5
T37	F	52	nasopharyngeal squamous cell carcinoma	10.5	8	9	12	8.5	12
T38	F	47	nasopharyngeal squamous cell carcinoma	7	8	5	9	8	7
T39	M	44	nasopharyngeal squamous cell carcinoma	10.5	8.5	12	8	8	7
T40	M	32	nasopharyngeal squamous cell carcinoma	0	4	5	5	6	6
T41	M	49	nasopharyngeal squamous cell carcinoma	12	12	12	12	8	8.5
T42	M	61	nasopharyngeal squamous cell carcinoma	6	8.5	8	9	8	6
T43	M	50	nasopharyngeal squamous cell carcinoma	7.5	10.5	8.5	9	8.5	8
T44	F	50	nasopharyngeal squamous cell carcinoma	4	4	4	3.5	0	0
T45	M	65	nasopharyngeal squamous cell carcinoma	12	12	12	10.5	9	3.5
T46	M	66	nasopharyngeal squamous cell carcinoma	10.5	8.5	8.5	12	8	8
T47	F	72	nasopharyngeal squamous cell carcinoma	8.5	10.5	7	12	12	12
T48	M	50	nasopharyngeal squamous cell carcinoma	12	10.5	8	8	7	2
T49	M	68	nasopharyngeal squamous cell carcinoma	8	12	8.5	10.5	12	7
T50	F	65	nasopharyngeal squamous cell carcinoma	12	12	8	12	9	12
T51	M	41	nasopharyngeal squamous cell carcinoma	10	10	10.5	12	12	8.5
T52	M	33	nasopharyngeal squamous cell carcinoma	7	6	8	12	12	8
T53	M	53	nasopharyngeal squamous cell carcinoma	2	8.5	8.5	8	0	0
T54	M	70	nasopharyngeal squamous cell carcinoma	12	5	12	10.5	8	7
T55	M	48	nasopharyngeal squamous cell carcinoma	0	3.5	4	3.5	4	1
T56	F	48	nasopharyngeal squamous cell carcinoma	12	6	7.5	8.5	9	4
T57	M	29	nasopharyngeal squamous cell carcinoma	12	12	12	9	10	9
T58	M	68	nasopharyngeal squamous cell carcinoma	0	7	4	3.5	3	0.5
T59	M	49	nasopharyngeal squamous cell carcinoma	12	5	8.5	12	10.5	8
T60	F	59	nasopharyngeal squamous cell carcinoma	10	6	12	10.5	10	8
T61	M	54	nasopharyngeal squamous cell carcinoma	12	10.5	10.5	12	12	10.5
T62	M	41	nasopharyngeal squamous cell carcinoma	10.5	12	10.5	10.5	12	10.5
T63	F	40	nasopharyngeal squamous cell carcinoma	10	10.5	12	12	12	5
T64	M	34	nasopharyngeal squamous cell carcinoma	10.5	12	10.5	9	12	8
T65	F	54	nasopharyngeal squamous cell carcinoma	12	10.5	10.5	8	12	12
T66	M	70	nasopharyngeal squamous cell carcinoma	8	12	10.5	10	12	10.5
T67	M	44	nasopharyngeal squamous cell carcinoma	8.5	10.5	12	12	8	12
T68	F	57	nasopharyngeal squamous cell carcinoma	12	8	5	7	8	8
T69	M	66	nasopharyngeal squamous cell carcinoma	10	12	12	9	8	12
T70	M	56	nasopharyngeal squamous cell carcinoma	12	8.5	12	12	12	10.5
