# Supplementary material for: METTL14 promotes lipid metabolism reprogramming and sustains nasopharyngeal carcinoma progression via enhancing m6A modification of ANKRD22 mRNA
Source: Clin Transl Med. 2024 Jul 17;14(7):e1766. doi: 10.1002/ctm2.1766 (PMC11255023; doi:10.1002/ctm2.1766)
Supplement: Supplementary file 5 — Supporting Information [file CTM2-14-e1766-s006.xlsx]

## Sheet: siRNAs
Supplemental Table 4. List of siRNAs.
Gene symbol	Target sequence
siMETTL14#1	GCTGGACTTGGGATGATATTA
siMETTL14#2	GGACTTGGGATGATATTAT
siANKRD22#1	CGTCGAAGTTAATGCTACA
siANKRD22#2	TGAGTATTGAGCAGAAGAA
siIGF2BP1	GGCTCAGTATGGTACAGTA
siIGF2BP2#1	GCGAAAGGATGGTCATCAT
siIGF2BP2#2	GGAGCAAACCAAAGACCAT
siIGF2BP3	GCTGAGAAGTCGATTACTA
siYTHDF1	ACGGCAGAGTCGAAACAAA
siYTHDF2	GACCAAGAATGGCATTGCA
siYTHDF3	CATACATCGTTCCATTAAA
