# Supplementary material for: METTL14 promotes lipid metabolism reprogramming and sustains nasopharyngeal carcinoma progression via enhancing m6A modification of ANKRD22 mRNA
Source: Clin Transl Med. 2024 Jul 17;14(7):e1766. doi: 10.1002/ctm2.1766 (PMC11255023; doi:10.1002/ctm2.1766)
Supplement: Supplementary file 6 — Supporting Information [file CTM2-14-e1766-s002.xlsx]

## Sheet: primers
Supplemental Table 5. List of RT-qPCR primers.
Gene symbol	Forward primer	Reverse primer
β-actin	GTCACCGGAGTCCATCACGAT	TCACCAACTGGGACGACATG
METTL14	AGTGCCGACAGCATTGGTG	GGAGCAGAGGTATCATAGGAAGC
WTAP	GCAACCAAGGAACAAGAGATG	CAAGTTGATCGCTGGGTCTAC
METTL3	CGTACTACAGGATGATGGCTTTC	TTTCATCTACCCGTTCATACCC
FTO	GTTCACAACCTCGGTTTAGTTC	CATCATCATTGTCCACATCGTC
ALKBH5	ACCCCATCCACATCTTCGAG	CTTGATGTCCTGAGGCCGTA
ANKRD22	GAAGACAGCAGCTATGCCAAC	GCAGAACAGGCATTAAGAGGA
EGFL6	TGGACTTCGGTGTTCTGCTATC	AGGGCTGCAAGTTCACCTTA
ZIC2	GCGCAACTCCACAACCAGTA	TGCCGCATATAGCGGAAAAAG
LUZP2	TCCTCAGCACCAGACAGGA	TGGCAGACTGCTCATCGTTT
SCNN1G	GCACCCGGAGAGAAGATCAAA	TACCACCGCATCAGCTCTTTA
TMPRSS11F	CATTCTTCTGTAGGCGGTCG	TTGCTGTCAATAGGTGTGAGT
TNFAIP6	TGCTACAACCCACACGCAAA	CTCAGGTGAATACGCTGACCA
CDC6	ACCTATGCAACACTCCCCATT	TGGCTAGTTCTCTTTTGCTAGGA
SUCNR1	CTGGGGATCATGGCATGGAA	CCAAGGACTCCCACAACGAA
WNT2	AATATGAACGCCCCTCTCGG	CCTGTAGCTCTCATGTACCACC
18S rRNA	TCTTAGCTGAGTGTCCCGCG	ATCATGGCCTCAGTTCCGAA
IGF2BP2	AGAATGAGACCAAACGCAGC	ATGGTGAAGTGGATGGCTGA
GINS3	ACGAGATGGAGAGGGGCTTA	ACGTCTGTGAGGAGCCATTC
POLE2	CTTCGCATAATGTTTGCTGGTTA	ACCAGGTACAAACACAAAACGA
PLEK2	GCGATGGTTCATCCTTCGG	ATAGCCCCGGTGATCTCAAAG
FERMT1	AAGATGGTGAGGTTGCGAGTC	ATGGTGGATGATGCTGGTGTT
ANKRD22(meRIP-qPCR)	CTGCTGGAAAAGCACTGACA	ATGAATATCAAAATCCTTCC
METTL14(ChIP-qPCR)	CTAGCTCAGACCACCCCAAC	CGGGAGCTTACGAACAGAGT
GINS3(ChIP-qPCR)	CCACCTACCGCTCCCCAGCC	AGGAGTTAGGGGTGTACAAG
POLE2(ChIP-qPCR)	TGGTCTCCACTTTCAGCCTA	CGGCGCCATATTTGCGATTT
PLEK2(ChIP-qPCR)	CGGGGCGCACCTGGATGGGG	GCCCACGGCGCCCAGGAAGC
FERMT1(ChIP-qPCR)	GTGCGCCCCGGGTTCTCGCC	CGCGGCGTGCCCGGTGCACT
