# Supplementary material for: METTL14 promotes lipid metabolism reprogramming and sustains nasopharyngeal carcinoma progression via enhancing m6A modification of ANKRD22 mRNA
Source: Clin Transl Med. 2024 Jul 17;14(7):e1766. doi: 10.1002/ctm2.1766 (PMC11255023; doi:10.1002/ctm2.1766)
Supplement: Supplementary file 7 — Supporting Information [file CTM2-14-e1766-s001.xlsx]

## Sheet: antibodies
Supplementary Table 6. List of primary antibodies for immunohistochemistry, western blotting, m6A dot blot, immunofluorescence, immunoprecipitation and ChIP.
Antibody	Catalog Number	Company
METTL14 Rabbit Polyclonal Antibody	A8530	ABclonal
ANKRD22 Rabbit Polyclonal Antibody	bs-9748R	Bioss
Beta Tubulin Mouse Monoclonal Antibody	66240-1-Ig	Proteintech Group, Inc
Histone H3 Mouse Monoclonal Antibody	PTM-3015	PTM-Bio
m6A Recombinant Rabbit Monoclonal Antibody	HA721152	HUA-Bio
IGF2BP1 Rabbit Polyclonal Antibody	YN0210	Immunoway
IGF2BP2 Rabbit Polyclonal Antibody	11601-1-AP	Proteintech Group, Inc
IGF2BP3 Rabbit Polyclonal Antibody	382314	ZEN-Bio
YTHDF1 Rabbit Polyclonal Antibody	17479-1-AP	Proteintech Group, Inc
YTHDF2 Rabbit Polyclonal Antibody	YN3024	Immunoway
YTHDF3 Rabbit Polyclonal Antibody	YT8102	Immunoway
eIF4G1 Rabbit Polyclonal Antibody	310141	ZEN-Bio
eIF4E Rabbit Monoclonal Antibody	R24194	ZEN-Bio
eIF3A Rabbit Polyclonal Antibody	CSB-PA623903LA01HU	CUSA-Bio
SLC25A1 Rabbit Polyclonal Antibody	15235-1-AP	Proteintech Group, Inc
ACLY Rabbit Polyclonal antibody	15421-1-AP	Proteintech Group, Inc
ACC1 Rabbit Polyclonal antibody	21923-1-AP	Proteintech Group, Inc
FASN Rabbit Polyclonal antibody	10624-2-AP	Proteintech Group, Inc
SCD1 Rabbit Monoclonal Antibody	57337	Signalway Antibody (SAB)
FLAG® M2 Mouse Monoclonal Antibody	F1804	Sigma-Aldrich
His-Tag Mouse Monoclonal antibody	66005-1-Ig	Proteintech Group, Inc
VDAC1 Mouse Monoclonal Antibody	66345-1-Ig	Proteintech Group, Inc
GINS3 Rabbit Polyclonal Antibody	31884	Signalway Antibody (SAB)
POLE2 Rabbit Polyclonal Antibody	A12842	ABclonal
PLEK2 Rabbit Polyclonal Antibody	11685-1-AP	Proteintech Group, Inc
FERMT1 Rabbit Polyclonal Antibody	TD13012	Abmart
Acetyl-Histone H3 (Lys27) Rabbit Monoclonal Antibody	R26244	ZEN-Bio
TIP47 Rabbit Polyclonal antibody	10694-1-AP	Proteintech Group, Inc
Normal Rabbit IgG Polyclonal Antibody	12-370	Millipore
