# Supplementary material for: METTL14 promotes lipid metabolism reprogramming and sustains nasopharyngeal carcinoma progression via enhancing m6A modification of ANKRD22 mRNA
Source: Clin Transl Med. 2024 Jul 17;14(7):e1766. doi: 10.1002/ctm2.1766 (PMC11255023; doi:10.1002/ctm2.1766)
Supplement: Supplementary file 8 — Supporting Information [file CTM2-14-e1766-s005.xlsx]

## Sheet: Sheet1
Supplementary Table 7. List of 739 genes with both differential m6A levels and differential mRNA levels.
GeneSymbol	MHC-10 (IP,Normalized)	MHC-6 (IP,Normalized)	MHC-9 (IP,Normalized)	MPN-1 (IP,Normalized)	MPN-2 (IP,Normalized)	MPN-7 (IP,Normalized)	logFC_m6A	m6A level	MHC-10 (Expression_level,Normalized)	MHC-6 (Expression_level,Normalized)	MHC-9 (Expression_level,Normalized)	MPN-1 (Expression_level,Normalized)	MPN-2 (Expression_level,Normalized)	MPN-7 (Expression_level,Normalized)	logFC_mRNA	mRNA level
ZIC2	-4.76487	-4.20872	-5.36261	-0.538298	-1.53032	-0.374228	3.96445	Hyper	-4.36095	-4.62001	-5.38375	-0.675944	-1.25978	-0.354808	4.02473	Up
SCNN1G	-2.65769	-2.79528	-1.47067	2.40917	-0.455514	2.47384	3.78371	Hyper	-2.56129	-3.26589	-1.20448	2.36041	-0.263506	2.45132	3.85996	Up
LUZP2	-5.58599	-5.25408	-4.72624	-0.355968	-1.66472	-2.79647	3.58305	Hyper	-5.33763	-5.3892	-4.45465	-0.563803	-1.37735	-2.69225	3.51603	Up
EGFL6	-5.11749	-3.40672	-3.59166	-0.502653	0.126901	-2.63856	3.03385	Hyper	-4.63385	-3.86832	-3.38921	-0.711365	0.269904	-2.54825	2.96722	Up
TMPRSS11F	-5.58599	-4.63125	-5.25853	-2.36414	-2.43402	-2.86816	2.60315	Hyper	-5.33763	-4.93606	-5.15538	-2.42596	-2.06844	-2.76311	2.72385	Up
WNT2	-5.58599	-5.2545	-5.58595	-4.7464	-0.511726	-3.60505	2.52109	Hyper	-5.33763	-5.40047	-4.81898	-4.61429	-0.317048	-3.43632	2.39647	Up
ANKRD22	-3.42752	-1.75157	-3.99002	-1.00273	-0.997184	0.315307	2.49484	Hyper	-3.25883	-2.19147	-3.77284	-1.2076	-0.760791	0.320446	2.52507	Up
PADI3	-2.33625	-1.45377	-2.24827	0.850984	-0.473988	0.920191	2.44516	Hyper	-1.80655	-1.66568	-1.78356	0.791792	-0.179586	1.00264	2.29021	Up
TNFAIP6	-4.8206	-2.79141	-5.34589	-3.9036	-0.209007	-1.64154	2.40125	Hyper	-4.40224	-3.26242	-5.37602	-3.9847	-0.0378489	-1.59575	2.47413	Up
CLDN1	-1.14766	-0.505597	-0.537765	3.69561	1.32271	-0.0760064	2.37778	Hyper	-0.842679	-0.838917	-0.209594	3.76416	1.48757	0.104387	2.41577	Up
CDC6	-2.90479	-1.1274	-3.56113	1.10314	-1.64215	0.0728441	2.37572	Hyper	-2.7833	-1.57959	-3.35231	0.952467	-1.35686	0.0750409	2.46195	Up
SUCNR1	-3.01024	-1.59871	-2.84252	2.73173	-1.66168	-1.48207	2.34648	Hyper	-2.88217	-2.06198	-2.61567	2.66576	-1.37289	-1.43403	2.47289	Up
IFI44L	-2.5328	-2.38107	-3.05158	-0.427819	-0.562202	-0.0549456	2.30683	Hyper	-2.16494	-2.81152	-2.62654	-0.540143	-0.30061	-0.0240383	2.24607	Up
RSAD2	-4.41336	-3.40516	-4.41471	-2.55825	-1.15596	-1.77403	2.24833	Hyper	-4.09443	-3.86725	-4.18371	-2.73661	-0.9081	-1.72302	2.25922	Up
DLX6	-5.58599	-5.09475	-4.74871	-3.10666	-2.56258	-3.04369	2.23884	Hyper	-5.33763	-5.13953	-4.47315	-3.17393	-2.1775	-2.91333	2.22851	Up
CDC45	-3.32443	-1.59189	-4.34021	-0.326476	-1.61721	-0.732148	2.19357	Hyper	-3.16498	-2.05434	-4.10803	-0.476043	-1.33584	-0.711122	2.26811	Up
IGF2BP3	-2.30844	-1.03158	-1.75606	1.28337	0.779734	-0.77831	2.12696	Hyper	-2.04911	-1.44384	-1.49566	1.15757	0.913909	-0.684703	2.12513	Up
GINS1	-5.89703	-3.34791	-3.57814	-1.57802	-2.53499	-2.71945	1.99687	Hyper	-3.67404	-3.7487	-3.01761	-1.53046	-1.97166	-2.49238	1.48195	Up
TOP2A	-3.68721	-1.21401	-4.6522	-0.625559	-2.40309	-0.907966	1.87226	Hyper	-3.4876	-1.6671	-4.38904	-0.834953	-2.04361	-0.875135	1.93002	Up
KIF11	-0.897079	0.994766	-0.794708	2.56319	0.511793	1.79627	1.85609	Hyper	-0.835324	0.608078	-0.508967	2.47793	0.625428	1.77135	1.87031	Up
OR2T12	-0.110885	-0.810962	-1.26704	1.72751	1.20177	0.099927	1.73937	Hyper	0.447068	0.0859926	-0.997043	2.62859	1.66539	1.21959	1.99252	Up
KIF4B	-2.75201	-0.570099	-2.65608	0.678522	-1.46896	-0.0224656	1.72176	Hyper	-2.64171	-1.01107	-2.42344	0.510858	-1.20016	-0.0160693	1.79028	Up
PRC1	-4.0075	-1.41504	-3.75347	-0.327234	-2.16198	-1.66636	1.67348	Hyper	-3.76783	-1.87199	-3.54758	-0.529544	-1.82502	-1.61685	1.73866	Up
RTKN2	-5.58599	-4.36904	-5.31955	-2.58944	-3.99829	-3.78167	1.63506	Hyper	-5.33763	-4.75397	-5.35817	-2.76223	-3.38816	-3.59544	1.90131	Up
TK1	-2.34832	-1.03247	-3.09384	0.0898312	-1.36141	-0.391122	1.60398	Hyper	-2.2744	-1.48677	-2.87604	-0.0765935	-1.10565	-0.369374	1.6952	Up
TEX19	-4.36654	-2.7423	-5.26661	-1.62592	-3.56853	-2.40129	1.59323	Hyper	-4.05727	-3.21798	-5.20582	-1.7528	-3.0362	-2.32523	1.78895	Up
IFI44	0.0992689	0.474988	-0.587008	1.14661	1.65178	1.85927	1.5568	Hyper	0.216472	0.101984	-0.259788	0.992817	1.71318	1.84884	1.49872	Up
KIAA1524	-5.58599	-3.22189	-4.42679	-2.53555	-4.21325	-1.85472	1.54372	Hyper	-5.33763	-3.68256	-4.19305	-2.7124	-3.55569	-1.79945	1.71523	Up
CYCS	-0.0330008	0.137934	-1.13603	2.25016	0.982534	0.250088	1.50462	Hyper	1.3099	0.180577	-0.651204	3.0881	1.77007	1.4561	1.825	Up
SCD	0.909528	1.72074	0.855882	3.6759	2.55319	1.65531	1.46608	Hyper	1.03071	1.34451	1.20293	3.67568	2.49257	1.638	1.40937	Up
PMAIP1	-1.12762	0.346147	-0.747214	1.34618	1.01467	0.387326	1.42562	Hyper	-1.06964	-0.0519653	-0.460645	1.19717	1.10268	0.390311	1.42414	Up
CCNE2	-5.58599	-3.02424	-5.23473	-2.44775	-3.5427	-3.62176	1.41091	Hyper	-5.33763	-3.49028	-4.87559	-2.3643	-3.01108	-3.44908	1.62634	Up
RALYL	-2.19049	-2.36734	-3.14041	-0.891949	-1.01158	-1.57581	1.4063	Hyper	-1.54192	-1.57196	-2.84513	0.199503	0.0810716	-0.404351	1.94508	Up
TYMS	-2.82659	-1.20879	-2.45184	0.00601486	-1.97242	-0.321588	1.39974	Hyper	-2.642	-1.59422	-2.20952	-0.0504201	-1.59704	-0.281119	1.50572	Up
POC1B	-2.70299	-2.25025	-3.68073	-0.392697	-1.9539	-2.09284	1.39817	Hyper	-1.66227	-1.43133	-3.35102	0.774979	-0.353054	-0.591234	2.09177	Up
CATG00000052137.1	-5.89161	-4.38682	-5.36353	-3.78677	-3.73153	-3.94866	1.39167	Hyper	-3.71122	-3.70601	-5.38532	-1.68698	-2.25181	-2.38311	2.16021	Up
GPR150	-5.33454	-3.23877	-4.21287	-3.21502	-2.31855	-3.10773	1.38163	Hyper	-4.80481	-3.70056	-3.99124	-2.95582	-1.96387	-2.94417	1.54425	Up
CATG00000039560.1	-1.29483	-1.92482	-2.05776	0.272939	-0.451903	-0.959841	1.37953	Hyper	-0.191139	-0.562899	-1.56037	1.24855	0.539891	0.241666	1.44817	Up
FOXL2	0.592641	1.24794	0.162703	2.44688	2.21328	1.43659	1.36449	Hyper	1.40628	1.7207	0.567542	3.49948	3.05746	2.48226	1.78156	Up
HIST1H2BE	-0.414059	-0.293253	-0.891582	1.47965	0.727121	0.152822	1.31949	Hyper	0.517262	0.395392	-0.426424	2.60641	1.84793	1.28685	1.75165	Up
SOX4	2.37042	2.91553	2.26888	4.54163	3.8323	3.13544	1.31818	Hyper	2.57496	2.55081	2.63102	4.60837	3.60866	3.0729	1.17771	Up
HNRNPU	-0.365211	1.3425	-0.821532	1.57391	1.082	1.45377	1.31798	Hyper	1.03491	2.13346	-0.355738	2.70515	2.27426	2.54807	1.57162	Up
C1orf234	-5.46429	-4.87192	-5.72349	-2.78307	-5.33774	-3.98832	1.31686	Hyper	-3.59903	-4.10231	-5.38652	-1.71738	-2.91501	-2.67485	1.92687	Up
PPARD	0.0694397	0.093748	-0.523267	1.55132	1.29629	0.70333	1.30367	Hyper	0.99836	0.940331	0.0183924	2.65088	2.24444	1.80263	1.58029	Up
GPR139	-0.333833	-0.19652	-1.3042	1.09319	0.708042	0.23814	1.29131	Hyper	0.187332	0.168395	-0.963972	2.08317	1.50457	1.09002	1.762	Up
CHST6	-0.856396	-1.62438	-1.6679	0.990284	-0.27614	-1.03053	1.27743	Hyper	-0.58899	-1.11163	-1.36179	1.90294	0.469907	-0.181313	1.75131	Up
ERN2	-0.37433	0.096339	-0.76974	1.23722	1.27683	0.269586	1.27712	Hyper	0.0912422	0.393544	-0.321966	2.16936	1.9836	1.16464	1.71826	Up
UBE2L6	-0.963513	-1.63352	-1.73101	0.874938	-0.430464	-0.954555	1.27265	Hyper	-0.130545	-0.635694	-1.30248	1.80002	0.550848	0.0513359	1.49031	Up
SLC24A2	-5.56192	-5.66412	-4.66771	-3.36223	-5.00832	-3.7287	1.26484	Hyper	-4.75318	-4.81681	-4.1934	-2.65539	-4.16175	-3.14374	1.26751	Up
C22orf15	-4.53097	-3.64008	-3.83691	-1.64429	-3.10065	-3.48934	1.2579	Hyper	-3.36686	-3.08235	-3.59159	-0.761017	-1.95849	-2.41142	1.63663	Up
CATG00000052012.1	-5.02067	-5.11052	-5.35527	-2.48834	-4.47314	-4.7527	1.25742	Hyper	-4.01063	-4.57707	-5.17675	-1.74658	-3.13567	-4.18653	1.56522	Up
RBBP8	-0.727885	0.220937	-0.939658	0.762042	0.284398	1.22323	1.23876	Hyper	-0.666022	-0.194881	-0.662203	0.584038	0.418201	1.22094	1.24876	Up
STAT1	1.46018	2.12434	0.666773	1.77733	2.81606	3.34368	1.2286	Hyper	1.62319	1.76771	1.00479	1.67808	2.72573	3.28209	1.09674	Up
FPR1	-0.906864	-0.673858	-1.63765	0.67294	0.184111	-0.399029	1.22546	Hyper	-0.274211	-0.377582	-1.28168	1.68078	1.35541	0.383266	1.78431	Up
CCL5	-1.83006	-1.50998	-2.50346	-0.23379	-0.808724	-1.1406	1.22013	Hyper	-0.857981	-0.849993	-2.07849	1.21572	0.83028	0.166882	1.99978	Up
TEAD1	0.0729018	0.487865	-0.318533	1.82645	1.28561	0.739314	1.20305	Hyper	0.987536	1.11288	0.0889687	3.15853	2.50769	1.94164	1.80616	Up
SERPINB7	0.460547	0.181661	-0.703993	1.6518	1.1429	0.745636	1.20071	Hyper	1.95181	1.65819	-0.0639805	2.87907	2.23357	2.17452	1.24705	Up
ATXN7L1	-0.656978	-0.674385	-1.23831	0.849311	0.406731	-0.232985	1.19758	Hyper	0.127643	0.190747	-0.888556	2.17332	1.78422	0.935023	1.82091	Up
SPATA13	-3.2511	-3.18235	-3.84131	-1.5884	-2.47819	-2.63281	1.19179	Hyper	-1.72565	-2.51403	-3.63252	0.286659	-0.497931	-1.05728	2.20122	Up
SLC35G2	0.347257	-0.320754	-0.480707	1.31367	1.19364	0.563718	1.17508	Hyper	0.827357	0.31195	-0.150873	2.17039	1.70949	1.35228	1.41458	Up
HOXC11	-0.209117	0.332206	-0.576127	1.23189	1.34787	0.47017	1.16766	Hyper	0.598233	0.668454	-0.134026	2.39567	2.46379	1.41914	1.71532	Up
MX2	-2.60449	-0.925246	-2.8429	-0.857733	-1.23693	-0.791779	1.16206	Hyper	-2.24479	-1.333	-2.46753	-0.997043	-0.945317	-0.686133	1.13894	Up
PSMB2	-1.77033	-2.17307	-2.24377	-0.734601	-0.362559	-1.63082	1.15306	Hyper	-1.0363	-1.81786	-1.93366	0.0493409	1.40814	-0.761017	1.82809	Up
OR2T33	1.05691	0.443819	0.339194	2.04657	1.94518	1.30283	1.15156	Hyper	1.57115	1.21314	0.677015	3.01293	2.37714	2.18888	1.37255	Up
TNFSF18	-4.29182	-3.3649	-4.92611	-3.19688	-2.31967	-3.61572	1.15019	Hyper	-3.99787	-3.83023	-4.61492	-3.23906	-1.96435	-3.44657	1.26435	Up
RHOBTB3	-3.05941	-2.13441	-2.20016	-0.283283	-1.67912	-1.98812	1.14782	Hyper	-2.92784	-2.60307	-1.9528	-0.48621	-1.39228	-1.92602	1.2264	Up
CDH24	-4.78791	-4.47497	-4.51649	-3.05267	-3.69784	-3.58549	1.1478	Hyper	-3.71589	-4.53343	-4.1292	-2.28677	-2.67847	-3.04133	1.45731	Up
LMO3	1.12322	0.648677	0.484794	2.43078	1.81535	1.44573	1.14505	Hyper	2.35352	2.14404	1.0562	3.59012	2.67247	2.62189	1.11024	Up
OSBP2	1.29796	1.54138	0.855166	2.31543	2.59359	2.19797	1.13749	Hyper	1.85516	1.96733	1.25249	3.34863	3.09352	2.9992	1.45546	Up
CYB5D1	-0.934398	-0.579412	-1.3187	0.742021	0.164474	-0.356807	1.1274	Hyper	-0.198732	-0.252718	-0.97611	1.75398	1.78113	0.557973	1.84022	Up
DEFB118	-3.10053	-2.34744	-2.78241	-0.799335	-1.76025	-2.29478	1.12533	Hyper	-2.2494	-1.95665	-2.55187	0.298876	-0.780075	-1.08879	1.72931	Up
EPSTI1	-0.658376	0.620594	-1.08052	0.179681	0.744446	1.29485	1.11243	Hyper	0.03833	0.450266	-0.278099	0.758466	1.06814	1.40531	1.00714	Up
TYRP1	-1.04346	-0.824759	-0.946994	1.29824	-0.097727	-0.683793	1.11064	Hyper	-0.360522	-0.429214	-0.622467	2.47094	1.11932	0.381376	1.79461	Up
MX1	-1.43873	-0.318916	-1.6178	0.356992	-0.435221	0.0312554	1.10949	Hyper	-1.30994	-0.743184	-1.34255	0.307522	-0.0751788	0.0971546	1.24173	Up
PSAT1	-3.51428	-2.5831	-3.91619	-1.60663	-2.64198	-2.43952	1.10848	Hyper	-3.33544	-3.06453	-3.70472	-1.63249	-2.24488	-2.27969	1.31587	Up
DSCAM	-4.93957	-2.97572	-4.20499	-2.35471	-3.33229	-3.11453	1.10626	Hyper	-3.92405	-3.27147	-3.98002	-1.85173	-2.22118	-2.77281	1.44328	Up
OR3A1	0.037124	0.863642	0.27751	1.94755	1.62609	0.914813	1.10339	Hyper	0.753445	1.09806	0.674438	2.97715	2.50048	1.7353	1.56233	Up
RASAL2	-0.586839	0.0575908	-0.727066	1.06592	0.727551	0.189303	1.07969	Hyper	0.546692	0.786345	-0.213421	2.31375	2.17411	1.52761	1.63195	Up
USP18	-0.129557	0.624886	-0.354541	0.13598	1.49153	1.74921	1.07865	Hyper	-0.0373233	0.255988	-0.0485256	0.0483942	1.58278	1.76598	1.07567	Up
ALG1	-5.64322	-3.75938	-4.96273	-3.45099	-3.96739	-3.71315	1.07794	Hyper	-4.87936	-4.20847	-4.63988	-3.20542	-3.31293	-3.52656	1.2276	Up
FGFBP2	-1.01365	-0.420125	-1.141	0.675888	0.369898	-0.439087	1.06049	Hyper	-0.0522287	0.134638	-0.480695	2.02605	1.61737	0.943916	1.66187	Up
CBR1	-0.746596	-0.0849518	-0.729239	0.952414	0.575397	0.0777827	1.05546	Hyper	-0.0273621	0.175383	-0.374701	1.9836	1.49688	0.99048	1.56588	Up
RIBC1	-0.85751	-0.0881541	-1.10482	0.990599	0.347775	-0.230158	1.0529	Hyper	-0.283016	0.0928778	-0.799434	1.91247	1.17781	0.533939	1.53793	Up
BEND6	-5.74902	-4.2378	-4.99707	-4.11907	-3.79128	-3.9185	1.05168	Hyper	-4.5134	-4.53811	-4.44435	-3.44464	-3.04149	-3.38224	1.20917	Up
GFRA2	-0.484777	-0.514649	-0.775559	1.02637	0.460526	-0.112641	1.04975	Hyper	0.520654	0.375596	-0.327763	2.11907	1.31443	0.811637	1.22555	Up
DNAJC12	-4.24075	-4.09153	-4.40234	-2.23023	-3.15273	-4.20854	1.04771	Hyper	-3.55542	-3.8171	-4.16441	-1.17568	-1.92769	-2.80165	1.8773	Up
RDH8	-2.41756	-2.18763	-2.50342	-0.388206	-1.63858	-1.97491	1.03564	Hyper	-1.63062	-1.79763	-1.84437	0.55306	-0.596068	-0.960586	1.42301	Up
HEMK1	-0.534053	-0.737194	-1.43841	0.930203	-0.0799695	-0.458739	1.03372	Hyper	0.330619	0.0175938	-1.00592	1.82381	0.901782	0.513761	1.29902	Up
TPM1	-0.325345	0.785128	-0.419414	1.64501	0.73736	0.757302	1.0331	Hyper	1.41952	3.20943	0.422068	5.3272	2.88429	3.85398	2.33815	Up
TMEM255A	-1.68899	-1.28993	-1.91988	0.239612	-0.794366	-1.26097	1.02769	Hyper	-1.086	-1.0708	-1.56467	1.17189	0.266709	-0.500257	1.55327	Up
VNN2	-0.376659	-0.49603	-0.718451	1.27683	0.448678	-0.239024	1.02587	Hyper	0.0917692	-0.0866827	-0.401079	2.19359	1.09877	0.634633	1.44099	Up
B4GALT7	-0.193019	-0.676	-1.20393	1.00912	0.111221	-0.155781	1.0125	Hyper	1.00463	0.770218	-0.758476	2.4726	1.36767	1.37037	1.39809	Up
FAM63B	0.780426	1.80597	1.52563	0.0879659	0.222002	0.797333	-1.00157	Hypo	0.897916	1.43715	1.94606	-0.0864286	0.376772	0.808831	-1.06065	Down
GCLM	0.595744	1.22832	1.04609	-0.0603044	-0.516001	0.430496	-1.00532	Hypo	0.693669	0.8438	1.39458	-0.265423	-0.32157	0.431827	-1.02907	Down
CLIC5	0.289583	0.498048	0.308727	-0.823957	-0.864849	-0.243489	-1.00955	Hypo	1.32408	0.569806	1.26194	-0.344386	0.0434376	0.335895	-1.04029	Down
MAG	0.0367748	-0.35131	0.251463	-1.50704	-0.673011	-0.930775	-1.01592	Hypo	1.61919	0.537429	1.80463	-0.0623932	0.612897	0.397085	-1.00456	Down
CTNNBIP1	2.27343	2.84549	2.98742	1.17504	1.43574	2.43724	-1.01944	Hypo	2.64562	2.57255	3.41674	1.39917	1.66773	2.52004	-1.01599	Down
ANKZF1	3.84062	4.58492	3.75337	2.59455	2.53015	3.99201	-1.02074	Hypo	4.0909	4.23993	4.15071	2.55898	2.48984	3.92868	-1.16801	Down
UBAC1	1.60342	2.18939	1.76232	0.751924	0.280565	1.45262	-1.02334	Hypo	1.76071	1.83583	2.12878	0.572637	0.442797	1.4501	-1.08659	Down
PIK3R1	1.56581	2.21047	1.88539	0.219726	1.12706	1.23882	-1.02535	Hypo	1.74613	1.85496	2.25627	0.0283208	1.20539	1.26532	-1.11944	Down
ARL14EPL	-1.49119	-1.84659	-0.965656	-2.93947	-1.93648	-2.51842	-1.03031	Hypo	0.066538	-1.00489	0.501773	-1.77702	-0.702419	-1.17984	-1.07423	Down
ZNF607	1.3657	2.2322	2.31388	1.01662	0.232795	1.57025	-1.03071	Hypo	1.51441	1.87018	2.67483	0.866914	0.371777	1.54683	-1.09131	Down
GNPTG	-0.05448	0.677673	0.77442	-0.119851	-1.32461	-0.260863	-1.03431	Hypo	0.032271	0.285416	1.11641	-0.26876	-1.06798	-0.247466	-1.0061	Down
VPS13A	0.488048	1.30459	0.485012	-0.366937	-0.912663	0.443802	-1.03782	Hypo	0.58331	0.917305	0.826542	-0.576	-0.683069	0.445827	-1.0468	Down
SON	1.68054	2.69563	1.93075	0.955305	0.364727	1.85936	-1.04251	Hypo	1.85689	2.3568	2.30067	0.816266	0.507724	1.86437	-1.10867	Down
EPB41L2	-0.567836	-0.054993	-0.153188	-1.25509	-1.44692	-1.20694	-1.04431	Hypo	0.423696	0.020837	0.902309	-0.85021	-0.389986	-0.471685	-1.01957	Down
FAM58A	0.760816	1.83072	0.943103	0.139952	-0.485401	0.746507	-1.04453	Hypo	0.871442	1.46559	1.29936	-0.0172612	-0.293236	0.744904	-1.06733	Down
DYNC1LI1	-0.460068	0.771104	-0.0215448	-1.30547	-0.963458	-0.575284	-1.04457	Hypo	-0.388396	0.377658	0.290174	-1.50324	-0.729395	-0.548951	-1.02034	Down
BHLHE40	0.367171	1.07815	0.089468	-1.42901	-0.100884	-0.0758973	-1.04686	Hypo	0.509296	0.741127	0.435847	-1.50226	0.0998191	-0.00500108	-1.03124	Down
INPP5K	0.75819	2.02908	1.15258	-0.0323959	-0.309218	1.1355	-1.04866	Hypo	0.938518	1.69605	1.53446	-0.099335	-0.0163356	1.19119	-1.03117	Down
PRPS1L1	2.10155	2.80816	2.54704	1.37524	1.32549	1.60575	-1.05009	Hypo	2.31289	2.4479	2.92802	1.26749	1.40478	1.60878	-1.13592	Down
TAF7	1.42887	2.38825	1.20063	0.26304	0.07943	1.49928	-1.05867	Hypo	1.59717	2.04515	1.55738	0.158404	0.27483	1.50729	-1.08639	Down
CMTM3	0.784983	1.60141	0.285847	-1.05137	0.0870059	0.453465	-1.06105	Hypo	0.895237	1.21606	0.614796	-1.26067	0.234999	0.455327	-1.09881	Down
CD59	4.34361	4.50167	4.33142	3.75279	3.20102	3.03847	-1.06148	Hypo	4.61869	4.15673	4.72597	3.80568	3.06922	3.00281	-1.20789	Down
ZNF493	1.35793	1.92055	2.18206	0.763665	0.281374	1.20951	-1.06866	Hypo	1.50624	1.55441	2.53947	0.602315	0.415167	1.20682	-1.12527	Down
PAIP2B	0.110241	0.165226	-0.0528897	-0.282383	-1.67303	-1.02912	-1.06904	Hypo	0.226478	-0.251781	0.266121	-0.484623	-1.38547	-0.993054	-1.03466	Down
PAGR1	2.31027	3.14712	2.04654	1.51694	0.693355	2.06864	-1.075	Hypo	2.53947	2.79982	2.41294	1.40628	0.824227	2.08893	-1.14426	Down
FAM92B	2.21224	2.45585	2.35693	1.49466	0.953899	1.35061	-1.07528	Hypo	2.48899	2.12692	2.74682	1.41807	1.11446	1.4035	-1.14223	Down
C21orf59	1.66098	2.15005	1.38828	1.56857	-0.127397	0.530522	-1.07587	Hypo	1.82275	1.78825	1.7571	1.41914	0.0405786	0.527341	-1.12701	Down
AP4M1	0.237477	0.622031	0.462728	-0.376925	-0.968347	-0.562133	-1.07655	Hypo	0.33521	0.234653	0.801449	-0.573315	-0.73484	-0.538642	-1.0727	Down
TMEM120B	0.887896	1.06409	1.26256	0.753959	-1.11769	0.348287	-1.07666	Hypo	1.01423	0.679192	1.62552	0.575402	-0.870665	0.352106	-1.08737	Down
ESYT2	3.26519	4.15577	3.51268	2.95766	2.00153	2.73619	-1.07942	Hypo	3.50473	3.81021	3.90911	2.93281	1.99587	2.70468	-1.19689	Down
PLPP6	1.04573	1.27874	0.844617	-0.314187	-0.361355	0.605588	-1.07968	Hypo	1.17448	0.890684	1.18973	-0.446048	-0.177266	0.62007	-1.08605	Down
SNAP29	0.107999	0.84121	-0.634746	-1.21627	-1.5261	-0.187694	-1.08151	Hypo	0.229243	0.448831	-0.303499	-1.35742	-1.25491	-0.178295	-1.05507	Down
ENOSF1	-0.544357	0.335574	-0.201458	-1.09271	-1.75197	-0.819203	-1.08455	Hypo	-0.475612	-0.0650391	0.114385	-1.24692	-1.44245	-0.795495	-1.01953	Down
PTGR1	0.1421	-0.163737	0.0799927	-1.05681	-1.13934	-1.01374	-1.08941	Hypo	1.06903	0.0434376	1.10901	-0.549309	-0.295804	-0.174374	-1.08032	Down
NEK4	0.875185	1.75877	0.941572	-0.0423727	-0.210502	0.558668	-1.08991	Hypo	1.018	1.39694	1.30132	-0.141296	0.00575357	0.572637	-1.09306	Down
MIA2	0.865873	1.32091	0.821491	-0.321993	-0.283764	0.329926	-1.0947	Hypo	0.985458	0.9337	1.17138	-0.491037	-0.106109	0.33261	-1.11836	Down
MSX2	2.55566	2.84436	2.56226	0.836571	1.59879	2.24131	-1.09521	Hypo	3.19464	2.76866	3.23873	1.26677	2.26425	2.63102	-1.01333	Down
MYCBP2	0.196348	1.17508	0.0644558	-1.23549	-0.935756	0.309287	-1.09928	Hypo	0.295163	0.791792	0.379153	-1.44062	-0.705145	0.314264	-1.0992	Down
PLCXD3	-0.362352	-0.622418	0.555227	-1.48133	-0.947554	-1.30391	-1.10108	Hypo	1.12376	0.200784	1.67455	-0.366565	0.189032	-0.157539	-1.11139	Down
FAM117A	1.20985	2.0263	0.692107	-0.462719	-0.0944621	1.1792	-1.10208	Hypo	1.34626	1.65419	1.03367	-0.6719	0.0714605	1.17312	-1.15381	Down
PRPF38B	0.23772	1.18366	0.267731	-0.709037	-1.18634	0.259159	-1.10844	Hypo	0.386387	0.799703	0.595342	-0.844558	-0.901271	0.263181	-1.08803	Down
TGFB1	-0.842991	0.39048	-1.07915	-2.23041	-1.6031	-1.03049	-1.11078	Hypo	-0.78177	0.00822461	-0.806662	-2.29965	-1.32602	-0.995115	-1.01353	Down
TMEM65	0.789477	1.26305	0.900939	-0.62702	-0.322696	0.566598	-1.1122	Hypo	0.905875	0.875759	1.25269	-0.836151	-0.140413	0.563859	-1.14901	Down
CTR9	-0.118354	0.773601	-0.234784	-1.23572	-1.70232	0.0127939	-1.11524	Hypo	-0.03917	0.380229	0.0758505	-1.44086	-1.41398	0.0255146	-1.08208	Down
ICA1L	-0.033307	0.0209144	0.524773	-0.0477158	-1.39521	-1.39552	-1.11694	Hypo	0.0631105	-0.386828	0.87365	-0.252287	-1.13374	-1.34127	-1.09241	Down
ALDH3A2	0.866722	0.979115	1.18771	-0.66217	-0.345145	0.688712	-1.11738	Hypo	0.998217	0.595136	1.5452	-0.871857	-0.160533	0.688191	-1.16092	Down
ZFAND2B	1.4877	2.08758	1.1781	0.176036	-0.039895	1.26469	-1.11752	Hypo	1.69262	1.74512	1.55184	0.0628596	0.221651	1.29541	-1.13655	Down
DHRS9	0.461845	1.22732	0.965933	-0.92496	-0.48944	0.707644	-1.12062	Hypo	0.592168	0.847331	1.32984	-1.09593	-0.226477	0.705477	-1.12875	Down
BRD3	-0.837881	0.487866	-0.110049	-1.79402	-1.58986	-0.461577	-1.12846	Hypo	-0.777584	0.094307	0.201062	-1.98541	-1.31354	-0.442272	-1.08634	Down
CDK11B	2.01425	3.03255	2.0057	0.62049	1.01498	2.03066	-1.12879	Hypo	2.25813	2.70468	2.40188	0.67642	1.17553	2.05933	-1.15114	Down
NUCB2	0.159366	0.265975	0.0153955	-1.00905	-1.17356	-0.776239	-1.13319	Hypo	0.767581	0.162903	0.685052	-0.744254	-0.427663	-0.383711	-1.05705	Down
PHC1	-0.245428	0.752482	-0.198983	-1.10649	-1.30823	-0.679361	-1.13405	Hypo	-0.142234	0.387332	0.115313	-1.22493	-0.923431	-0.59077	-1.03318	Down
STIM2	-0.672723	-0.240692	-0.758989	-1.98997	-1.85385	-1.23984	-1.13709	Hypo	-0.601158	-0.666556	-0.451848	-2.17501	-1.54771	-1.17897	-1.06071	Down
ACBD4	0.851027	1.78598	0.663789	0.0103508	-0.895513	0.771324	-1.13821	Hypo	0.967698	1.42396	1.00906	-0.164343	-0.668849	0.799469	-1.14481	Down
DHRS7	2.32512	2.90338	2.22582	0.773465	1.46978	1.79079	-1.1401	Hypo	2.54318	2.54135	2.58624	0.617131	1.53701	1.77063	-1.24867	Down
FOXC1	1.20049	0.599098	1.17565	-0.712643	-0.0808569	0.343617	-1.14171	Hypo	1.33731	0.211039	1.53466	-0.923403	0.0835138	0.357137	-1.18859	Down
PITPNC1	-0.479613	0.790688	-0.804234	-1.39838	-2.00706	-0.51583	-1.1427	Hypo	-0.410679	0.39649	-0.517134	-1.42474	-1.68097	-0.495143	-1.02318	Down
ZNF354C	-0.842079	0.187373	-0.321811	-1.60337	-2.2416	-0.575214	-1.14789	Hypo	-0.781088	-0.230012	-0.0113324	-1.80114	-1.89883	-0.550081	-1.07587	Down
GNAI1	0.280985	0.707413	0.649666	-0.52769	-0.91652	-0.365424	-1.14923	Hypo	0.377371	0.318574	1.00233	-0.734334	-0.686689	-0.346394	-1.15523	Down
RP4-541C22.8	0.803338	1.14523	0.708857	-0.0353213	-0.227271	-0.536675	-1.15223	Hypo	0.913652	0.762558	1.04685	-0.212723	-0.0479607	-0.517383	-1.16704	Down
DNAAF2	0.049119	0.658591	0.429491	-0.48051	-1.37437	-0.476876	-1.15632	Hypo	0.141328	0.267486	0.765086	-0.691836	-1.11594	-0.455976	-1.14589	Down
CLIP1	1.13964	2.26644	0.961519	0.261737	-0.332637	0.967675	-1.15694	Hypo	1.27297	1.89987	1.31213	0.0573931	-0.149193	0.970097	-1.20223	Down
MTA1	0.432845	1.5089	0.739541	-0.432561	-0.859501	0.501305	-1.15735	Hypo	0.636779	1.15143	1.10503	-0.42951	-0.508387	0.532412	-1.09958	Down
APC	-1.15297	-0.130339	-0.814226	-1.7537	-2.37823	-1.45255	-1.16232	Hypo	-1.0469	-0.557061	-0.514544	-1.87258	-1.94415	-1.38239	-1.02687	Down
SHB	0.925513	1.58034	0.542651	-0.795183	-0.507123	0.861374	-1.16314	Hypo	1.04659	1.19617	0.890143	-1.00988	-0.313157	0.857363	-1.19953	Down
IFT122	1.49139	1.90135	1.64007	-0.0509934	0.227886	1.34042	-1.17183	Hypo	1.67686	1.56347	2.01121	-0.156483	0.406294	1.36889	-1.21094	Down
PDE7A	1.20361	2.31591	0.960705	-0.425074	0.271828	1.11736	-1.17203	Hypo	1.46694	1.99326	1.40171	-0.167945	0.487941	1.16782	-1.12469	Down
MPG	1.25251	2.22135	1.28598	-0.0511123	-0.0649087	1.35626	-1.1732	Hypo	1.41774	1.86862	1.66075	-0.199197	0.125831	1.35682	-1.22122	Down
HDAC5	-1.11945	-1.0391	-0.536259	-1.94853	-2.11495	-2.1675	-1.17873	Hypo	-1.06102	-1.49294	-0.225406	-2.13202	-1.72652	-2.1002	-1.05979	Down
TBR1	4.20589	5.35342	5.68821	2.93904	4.1161	4.65443	-1.17931	Hypo	4.5049	5.00355	6.0638	2.95418	3.90373	4.5663	-1.38268	Down
ATAD3C	-3.31557	-2.11181	-2.22004	-4.27355	-3.77618	-3.14136	-1.18122	Hypo	-2.73705	-2.54588	-1.89524	-4.21338	-3.21031	-3.0085	-1.08468	Down
PLCB2	-1.09144	-0.197308	-0.888521	-2.58277	-1.9459	-1.19431	-1.1819	Hypo	-1.02412	-0.624334	-0.607896	-2.74124	-1.62887	-1.15074	-1.08817	Down
SPINK5	-0.556523	0.330994	-0.663986	-1.82101	-0.505166	-2.11201	-1.18289	Hypo	-0.283494	-0.0339925	-0.0851982	-1.92526	-0.280832	-2.0263	-1.27657	Down
GIMAP5	-0.590366	0.492952	-1.09113	-1.73415	-2.07519	-0.92933	-1.18338	Hypo	-0.448484	0.117896	-0.81399	-1.69974	-1.66581	-0.855897	-1.02562	Down
AL591479.1	-1.18546	-0.220702	-1.15741	-1.67493	-2.62088	-1.81894	-1.18373	Hypo	-1.12786	-0.648817	-0.886849	-1.86908	-2.22745	-1.76394	-1.06565	Down
EZH1	2.36208	3.10746	2.07897	0.772157	0.802848	2.42041	-1.18436	Hypo	2.57962	2.76505	2.44569	0.646072	0.905329	2.40823	-1.27691	Down
AK055856	-2.23882	-0.969947	-0.68678	-2.14082	-2.86872	-2.44037	-1.18479	Hypo	-2.16713	-1.41896	-0.394206	-2.32188	-2.44581	-2.34013	-1.04251	Down
APOD	0.883592	0.773486	0.43645	-0.87726	-0.339785	-0.244125	-1.1849	Hypo	1.16542	0.477411	0.881307	-0.624609	0.14063	-0.013812	-1.00731	Down
CH507-396I9.7	1.7084	2.05577	2.38349	0.102747	0.716286	1.76729	-1.18711	Hypo	1.95717	1.73483	2.76839	0.300322	0.932253	1.80512	-1.1409	Down
PRPF3	-0.714394	0.149592	-0.714456	-1.91141	-1.97156	-0.965704	-1.18981	Hypo	-0.0908176	-0.0479607	-0.0290453	-1.85036	-1.26983	-0.699721	-1.21736	Down
TRIM52	-1.60817	-0.847455	-1.84445	-2.90853	-3.47142	-1.49133	-1.1904	Hypo	-1.54129	-1.29181	-1.58845	-3.02232	-2.95758	-1.44384	-1.00073	Down
ZFAND2A	-0.620768	-0.190939	0.152582	-1.75582	-1.60669	-0.873097	-1.19216	Hypo	-0.135977	-0.430655	0.632452	-1.52647	-0.980925	-0.590602	-1.05461	Down
LRRC46	1.39826	1.47784	1.76184	0.168412	0.524315	0.357529	-1.19589	Hypo	2.13384	1.50457	2.61874	0.778285	1.2205	0.997854	-1.08683	Down
VEGFC	-0.81845	0.544593	-0.733534	-1.68367	-1.61478	-1.29822	-1.19643	Hypo	-0.706141	0.172581	-0.421961	-1.74005	-1.17114	-1.08016	-1.01194	Down
SYNGR1	0.776284	0.959669	0.958249	-0.522914	-1.01794	0.631854	-1.20107	Hypo	0.963976	0.614191	1.35115	-0.407244	-0.597184	0.719969	-1.07126	Down
ADD3	2.2901	2.91105	2.34385	0.882939	1.13245	1.92498	-1.20154	Hypo	2.48858	2.54318	2.71152	0.724795	1.20493	1.90892	-1.30154	Down
TTF1	-0.95385	0.152834	-1.01052	-2.27926	-2.38347	-0.759144	-1.20345	Hypo	-0.895665	-0.265939	-0.734479	-2.45772	-2.02373	-0.738205	-1.10786	Down
H1F0	0.904132	1.46223	1.21743	1.16301	-0.665515	-0.532571	-1.20629	Hypo	1.02509	1.08227	1.5783	1.02234	-0.44053	-0.512939	-1.20559	Down
PNP	1.36326	3.08149	1.9662	0.777971	0.527109	1.48647	-1.20647	Hypo	1.50826	2.7288	2.32708	0.598662	0.640155	1.47405	-1.28376	Down
TRIP11	-0.0877068	0.979052	0.035734	-1.39293	-1.4916	0.184928	-1.2089	Hypo	-0.000674632	0.594612	0.352803	-1.59437	-1.22069	0.18878	-1.19101	Down
SMC5	0.615584	1.75418	0.436914	-1.06609	-0.5386	0.783697	-1.20922	Hypo	0.71625	1.38257	0.783106	-1.18371	-0.33962	0.782648	-1.20753	Down
XPA	-1.02919	-0.461442	-0.708507	-2.7661	-1.99061	-1.07557	-1.21105	Hypo	-0.970848	-0.895903	-0.415802	-2.92196	-1.66701	-1.03728	-1.11457	Down
WDR83	1.60198	2.16406	1.69667	-0.168619	0.368263	1.62968	-1.21113	Hypo	1.85545	1.86987	2.08056	-0.157903	0.647336	1.75738	-1.18636	Down
ENDOG	-0.614731	0.103396	-0.435736	-1.74124	-1.9632	-0.896204	-1.21786	Hypo	-0.450442	-0.301518	-0.127025	-1.81078	-1.63094	-0.864191	-1.14231	Down
GPATCH11	-0.180423	1.23932	-0.0484334	-1.09264	-1.47262	-0.078256	-1.21799	Hypo	-0.104282	0.85465	0.265789	-1.30111	-1.20337	-0.0654264	-1.19536	Down
HACL1	1.88936	1.64815	2.26247	0.45767	0.970807	0.717176	-1.21811	Hypo	3.76737	2.42415	4.05882	1.51763	1.91156	1.85283	-1.65611	Down
CATG00000038319.1	-0.541343	-0.0217284	-0.991304	-2.34242	-1.69268	-1.18034	-1.22036	Hypo	-0.325667	-0.446972	-0.711831	-2.24218	-1.17155	-1.09352	-1.0076	Down
RPS25	4.02331	5.10348	4.09928	3.05379	2.47559	4.03075	-1.22198	Hypo	4.34125	4.76706	4.5049	3.09352	2.58927	3.97151	-1.31964	Down
UGCG	0.883739	2.61774	1.03801	-0.241328	0.145168	0.95514	-1.22684	Hypo	1.00796	2.25841	1.3881	-0.44018	0.287437	0.958059	-1.28305	Down
CTD-3138B18.4	0.115726	0.365221	0.430319	-1.45895	-1.35766	0.0425908	-1.22843	Hypo	0.212209	-0.0306073	0.765971	-1.65744	-1.09937	0.0599304	-1.21482	Down
FHOD3	-4.18414	-3.24768	-1.79086	-4.02094	-4.75576	-4.13682	-1.23028	Hypo	-3.59592	-3.29985	-1.46613	-4.10173	-3.98099	-3.91494	-1.21192	Down
PNN	2.73294	3.8461	2.83599	1.53332	1.23314	2.95636	-1.23073	Hypo	2.93564	3.48647	3.22129	1.40281	1.28776	2.90521	-1.34921	Down
ACSBG2	-1.50998	-0.821112	-0.949571	-2.40383	-3.09853	-1.47059	-1.23076	Hypo	-1.32849	-1.2637	-0.674844	-2.57266	-2.59442	-1.42032	-1.10679	Down
PRDM2	0.034559	1.07895	0.975873	-1.2502	-0.172027	-0.193779	-1.23513	Hypo	0.262864	0.7184	1.38867	-1.42679	0.00294335	-0.145115	-1.31297	Down
BTD	-1.3805	-1.22369	-1.39433	-2.02018	-3.29436	-2.39535	-1.23712	Hypo	-1.18968	-1.57552	-0.964916	-2.20282	-2.63586	-2.23813	-1.11557	Down
ZNF709	-1.90818	-1.28826	-1.48131	-2.42364	-3.11648	-2.85601	-1.23946	Hypo	-1.84589	-1.74215	-1.21568	-2.60023	-2.65781	-2.74887	-1.06773	Down
STOX1	-1.3719	-1.43089	-0.957384	-1.97685	-2.88154	-2.62047	-1.23956	Hypo	-1.31134	-1.89331	-0.684214	-2.08036	-2.45853	-2.53289	-1.06097	Down
BBS4	1.12603	1.58499	1.09372	-0.31602	-0.331506	0.722486	-1.24326	Hypo	1.25691	1.20189	1.4443	-0.513542	-0.148426	0.718154	-1.28231	Down
KMT2A	0.888666	1.18626	0.744348	-1.04954	-0.263168	0.382985	-1.24966	Hypo	1.83624	1.16356	1.82239	-0.406971	0.378536	0.813094	-1.34585	Down
ETV6	-0.554062	0.513379	-0.498448	-2.105	-1.4343	-0.759802	-1.25332	Hypo	-0.485428	0.120933	-0.192364	-2.26184	-1.16959	-0.738317	-1.20429	Down
TMF1	0.523572	1.61148	1.16366	-0.478293	-0.544422	0.561087	-1.25345	Hypo	0.618964	1.22608	1.51993	-0.68931	-0.344577	0.558491	-1.28013	Down
DIAPH2	0.32735	0.525687	0.614782	0.310042	-1.1264	-1.47922	-1.25446	Hypo	0.420637	0.140151	0.960041	0.145983	-0.881522	-1.42245	-1.22627	Down
CCNG2	-1.08326	0.316728	0.143689	-1.96724	-1.65343	-0.766014	-1.25462	Hypo	-0.963701	-0.0872583	0.52246	-2.13712	-1.32044	-0.735032	-1.22136	Down
CCDC15	-0.330599	0.226703	0.0854725	-1.93237	-1.44919	-0.42173	-1.26162	Hypo	-0.166481	-0.163929	0.440038	-1.96712	-1.15639	-0.373245	-1.20213	Down
FAM188B	-1.84083	-2.2528	-2.02898	-3.43302	-2.85887	-3.61586	-1.26171	Hypo	-1.77838	-2.67636	-1.77822	-3.48649	-2.43755	-3.42163	-1.03757	Down
MAP9	1.06992	1.48776	1.70446	1.14297	-0.61427	-0.0565195	-1.26332	Hypo	1.20056	1.0974	2.0718	0.980558	-0.410679	-0.0442047	-1.28136	Down
AX747988	-0.688979	0.0137335	-0.309467	-2.00068	-2.03188	-0.761865	-1.2699	Hypo	-0.459517	-0.322971	0.0877119	-1.83181	-1.58833	-0.660604	-1.12866	Down
TNRC6B	1.97205	2.58908	1.83229	0.140967	0.596984	1.83138	-1.2747	Hypo	2.15016	2.23842	2.20153	-0.035037	0.711369	1.81588	-1.36597	Down
DGKK	-0.874356	-0.445071	-0.62575	-2.45483	-2.36585	-0.96517	-1.28022	Hypo	-0.691037	-0.80657	-0.286089	-2.52787	-1.77175	-0.808238	-1.10805	Down
HEG1	-0.853018	0.171482	-0.989139	-2.79828	-1.39062	-1.32808	-1.2821	Hypo	-0.493957	-0.112801	-0.494382	-2.17981	-0.971588	-1.06071	-1.03699	Down
GOLGA8N	-0.745547	0.332448	0.110506	-1.81531	-1.95554	-0.392719	-1.28699	Hypo	-0.684853	-0.0691954	0.4278	-2.00512	-1.63613	-0.371532	-1.22884	Down
PCGF3	-1.50521	-0.00319967	-1.11912	-2.67996	-2.66681	-1.14611	-1.28845	Hypo	-1.44361	-0.426781	-0.84989	-2.84972	-2.27025	-1.10475	-1.16815	Down
PCM1	1.31634	2.33013	1.59728	0.0887504	-0.0831601	1.37066	-1.28917	Hypo	1.48181	1.98452	1.97855	0.0451154	0.117079	1.39017	-1.29751	Down
PRSS42	-1.3937	-1.40088	-0.554057	-2.41279	-2.39188	-2.42193	-1.29266	Hypo	-0.455755	-1.24489	0.591558	-1.39219	-1.39299	-1.39885	-1.02498	Down
ADRBK2	1.08433	2.61946	1.84696	-0.503522	0.506546	1.66491	-1.29427	Hypo	1.23279	2.2702	2.23842	-0.705922	0.620462	1.65795	-1.38964	Down
TC2N	0.999242	1.69965	0.638875	-0.510201	-0.592358	0.555203	-1.29504	Hypo	1.1235	1.31606	0.97979	-0.72003	-0.392044	0.553751	-1.32589	Down
KDM6B	0.952415	2.07366	2.03999	-0.0931687	0.412982	0.858566	-1.2959	Hypo	1.31562	1.84649	2.56947	0.208156	0.799703	1.05591	-1.2226	Down
SAYSD1	0.75159	1.1654	0.15544	-1.14656	-0.385944	-0.285504	-1.29681	Hypo	0.95141	0.849602	0.510858	-1.04935	0.0127194	-0.115222	-1.15457	Down
RASEF	-1.25485	-0.386341	-1.56466	-2.21201	-3.45274	-1.43474	-1.29788	Hypo	-1.12666	-0.788481	-1.29265	-2.39155	-2.72568	-1.26568	-1.05837	Down
KLF9	1.66475	2.4969	2.72662	0.0977661	1.26738	1.62904	-1.29803	Hypo	1.8257	2.13446	3.10961	-0.0881791	1.32155	1.60607	-1.41011	Down
TSGA10	-1.03168	-1.17653	-1.06448	-1.70111	-3.34359	-2.1257	-1.29924	Hypo	-0.793775	-1.5574	-0.709388	-1.65648	-2.3942	-2.02066	-1.00359	Down
CDKN2D	1.29931	2.31204	1.47081	-0.544614	0.372884	1.35279	-1.30037	Hypo	1.4443	1.94301	1.84234	-0.692608	0.503592	1.35277	-1.3553	Down
SMIM10	-1.18725	-0.446964	-0.53309	-2.87426	-1.45962	-1.73464	-1.3004	Hypo	-1.12946	-0.881522	-0.226191	-2.68596	-1.1921	-1.68552	-1.1088	Down
ANKRD42	-0.231614	0.3687	0.132545	-1.3154	-1.34348	-0.978359	-1.30229	Hypo	-0.158049	-0.0271452	0.449958	-1.44041	-1.0762	-0.941333	-1.2409	Down
BEX4	1.10014	2.38683	0.973936	1.01874	-0.818535	0.349546	-1.30372	Hypo	1.24509	2.03918	1.3267	0.889168	-0.599391	0.36929	-1.3173	Down
SEPP1	-1.69997	-0.745667	-1.46797	-2.53923	-2.44603	-2.84385	-1.30517	Hypo	-1.59533	-1.18757	-1.19296	-2.53681	-1.91072	-2.73489	-1.06885	Down
PIGL	-0.124852	0.869306	-0.03831	-1.7766	-1.185	-0.248946	-1.30556	Hypo	-0.0206689	0.486656	0.273836	-1.69622	-0.797984	-0.217751	-1.15059	Down
HERC3	-3.18332	-2.22089	-2.99866	-3.59219	-4.37405	-4.35666	-1.30668	Hypo	-2.86638	-2.67272	-2.43196	-3.54034	-3.67869	-4.10213	-1.1167	Down
CALML4	-1.16223	-0.850231	0.258453	-2.18146	-1.70341	-1.79138	-1.30741	Hypo	0.0776533	-0.643168	1.32361	-1.74859	-0.79153	-1.06553	-1.45458	Down
RUFY2	1.72951	2.04231	2.03148	-0.0835317	0.623609	1.33858	-1.30822	Hypo	2.37173	1.98858	2.71849	0.253106	1.51064	1.82708	-1.16265	Down
TBC1D31	-1.41828	-0.874775	-0.289758	-2.20514	-2.78123	-1.53179	-1.31178	Hypo	-1.3588	-1.31956	0.0275537	-2.27915	-2.37419	-1.48442	-1.16232	Down
CXCL14	-1.61638	-1.48491	-1.27004	-3.66034	-2.64703	-2.00742	-1.31449	Hypo	-1.46396	-1.92852	-0.999663	-3.5526	-2.19015	-1.93114	-1.09392	Down
MYSM1	-1.35237	-1.00123	-0.431636	-1.80798	-2.83054	-2.09304	-1.31544	Hypo	1.03916	-0.301382	1.9085	-0.997786	-0.117776	-0.459813	-1.40722	Down
CLCN2	1.34865	2.00525	1.3692	-0.185807	0.0410641	0.913491	-1.31812	Hypo	1.62082	1.74341	1.75113	0.0878541	0.514187	1.15502	-1.11943	Down
GSN	3.96211	4.62511	4.15477	1.5682	3.09448	4.11693	-1.32079	Hypo	4.20925	4.27272	4.55925	1.4642	2.96354	4.03407	-1.52647	Down
TAF3	-1.59404	-0.522062	-0.552298	-2.71592	-2.23408	-1.68178	-1.32112	Hypo	-1.33668	-0.915347	-0.181313	-2.55715	-1.74658	-1.50324	-1.12455	Down
PPP2R3B	0.855212	1.69886	1.34265	-0.149682	-1.0191	1.09215	-1.32445	Hypo	0.980193	1.34671	1.72467	-0.316978	-0.780613	1.1005	-1.34956	Down
MARC2	-1.74379	-1.41511	-1.05133	-2.20419	-4.11057	-1.88223	-1.32892	Hypo	-1.62949	-1.87258	-0.748213	-2.37986	-3.47151	-1.78259	-1.12789	Down
NCOA3	0.0506146	0.100412	0.44137	-1.40083	-1.12943	-0.886335	-1.33633	Hypo	1.43549	0.600831	1.55314	-0.0416602	0.228988	0.297622	-1.03484	Down
ANKRD12	1.17518	1.89588	1.2733	-0.667645	-0.410373	1.40402	-1.33946	Hypo	1.33974	1.55407	1.6934	-0.767849	-0.184067	1.42368	-1.37181	Down
ANG	0.0522833	0.0495065	0.15967	-0.69613	-1.60409	-1.45724	-1.33964	Hypo	0.211109	-0.331796	0.495302	-0.816307	-1.21306	-1.31134	-1.23844	Down
AKAP9	1.73228	2.08195	1.64812	0.0553081	-0.00825879	1.39474	-1.34019	Hypo	1.9016	1.72098	2.01234	-0.147414	0.143749	1.38547	-1.41771	Down
KLHDC2	2.23147	2.70172	2.57083	0.365264	0.940108	2.17789	-1.34025	Hypo	2.43482	2.34792	2.95348	0.205607	1.03439	2.16955	-1.44222	Down
C5orf63	0.301505	0.983998	0.280317	-0.63439	-1.53683	-0.287977	-1.34167	Hypo	0.421831	0.637441	0.614191	-0.528268	-1.15556	-0.197409	-1.1849	Down
KIF3A	0.43902	0.671208	1.04325	-0.0652372	-1.35428	-0.454831	-1.34261	Hypo	0.572433	0.315979	1.4108	-0.187866	-1.02418	-0.372751	-1.29467	Down
USP49	-3.85475	-3.44202	-2.4253	-3.27655	-5.97773	-4.49616	-1.34279	Hypo	-2.74603	-3.57136	-1.71195	-3.40929	-4.36076	-3.94752	-1.22941	Down
PNCK	-2.52649	-1.67791	-1.06369	-3.45651	-3.40036	-2.44095	-1.34324	Hypo	-2.18655	-2.12976	-0.781275	-3.24758	-2.87733	-2.28874	-1.10536	Down
ROM1	0.995948	1.63928	2.00461	-0.619485	0.131393	1.08153	-1.3488	Hypo	1.21701	1.29541	2.38022	-0.738095	0.386778	1.13758	-1.36879	Down
BORCS6	1.92212	2.52173	1.55009	-0.558372	0.703328	1.79566	-1.35111	Hypo	2.11001	2.17278	1.93334	-0.719694	0.822326	1.78635	-1.44238	Down
TNFRSF4	-2.54526	-2.25716	-2.10922	-4.12043	-3.50301	-3.35551	-1.35577	Hypo	-1.36751	-2.03447	-0.965384	-2.89428	-2.39893	-2.45185	-1.1259	Down
H2AFJ	-0.445133	-0.356624	-0.445141	-1.26684	-2.5894	-1.45839	-1.35591	Hypo	-0.306623	-0.741064	-0.117439	-1.36773	-2.04996	-1.28305	-1.17854	Down
NATD1	0.373011	1.1671	0.582055	-1.64235	-0.911955	0.606509	-1.35665	Hypo	0.469907	0.8079	0.920968	-1.79384	-0.681668	0.609533	-1.35492	Down
GIMAP7	3.34972	4.43143	2.95453	0.749563	2.36912	3.54447	-1.35751	Hypo	3.5993	4.10162	3.33714	1.14571	2.45506	3.53386	-1.30114	Down
PSIP1	2.25932	3.15879	1.91989	0.778039	0.366231	2.12042	-1.35777	Hypo	2.45734	2.80116	2.28333	0.615562	0.49691	2.10682	-1.44084	Down
TCTN2	2.00246	1.54628	2.56156	0.445125	0.187263	1.39562	-1.36077	Hypo	2.18192	1.16029	2.94512	0.309965	0.323738	1.386	-1.42254	Down
TNFRSF14	2.42038	3.30239	2.15121	0.417822	1.09837	2.27179	-1.362	Hypo	2.66474	2.95348	2.52688	0.412354	1.20943	2.2846	-1.41291	Down
SAA2	0.271005	0.368405	-0.967759	-1.96138	-1.70671	-0.750417	-1.36338	Hypo	0.410036	-0.0228188	-0.69315	-2.1241	-1.17967	-0.687249	-1.22836	Down
SNX17	-1.99607	-1.24554	-0.472985	-2.17252	-3.22857	-2.40896	-1.36515	Hypo	-1.77898	-1.69852	-0.115961	-2.24451	-2.75246	-2.33227	-1.24526	Down
CSPP1	0.405635	1.10975	1.45212	-0.462375	-0.489543	-0.179598	-1.36634	Hypo	0.580498	0.763965	1.83777	-0.559961	-0.0977428	-0.0268899	-1.28894	Down
SAV1	-1.47703	-0.548258	-1.83507	-2.86907	-2.40881	-2.69474	-1.37075	Hypo	-1.31615	-0.989707	-1.55038	-2.68779	-1.90883	-2.59581	-1.11207	Down
RAMP2	-2.16495	-1.2984	-1.99317	-3.04961	-3.68797	-2.83151	-1.37086	Hypo	-1.9529	-1.7523	-1.74284	-2.97831	-3.13437	-2.7055	-1.12338	Down
MAGEE1	-1.25015	-0.350936	-1.28703	-1.72262	-3.37744	-1.90582	-1.37259	Hypo	-1.19026	-0.785879	-1.01758	-1.91237	-2.8779	-1.84831	-1.21496	Down
SEMA6D	2.24381	2.78988	2.15974	0.176332	0.960024	1.93681	-1.37342	Hypo	2.52374	2.46847	2.53269	0.324718	1.28991	2.04296	-1.28911	Down
MS4A15	-1.51516	-2.10349	-0.999983	-2.77273	-2.45277	-3.51658	-1.37448	Hypo	0.211039	-1.29683	0.293977	-1.61156	-1.10657	-1.5744	-1.16691	Down
GOLGA8B	3.54267	4.22594	3.10903	1.85111	1.39304	3.50761	-1.37529	Hypo	3.76416	3.87068	3.49094	1.7265	1.4459	3.44706	-1.50211	Down
HSPA1L	-2.29678	-2.28448	-2.55654	-3.85076	-4.2703	-3.14868	-1.37731	Hypo	-2.15195	-2.64365	-2.3203	-3.93391	-3.45209	-3.01307	-1.09439	Down
TMX4	-0.742741	-0.129315	-0.80132	-2.4202	-1.66033	-1.72639	-1.37785	Hypo	-0.654264	-0.555551	-0.514845	-2.59252	-1.25463	-1.65556	-1.25935	Down
ZFP36	3.00672	4.07452	4.12547	1.71565	2.47204	2.88476	-1.37809	Hypo	3.29546	3.74346	4.56384	1.78776	2.47188	2.91393	-1.4764	Down
NAT6	-1.98507	-1.84735	-2.14011	-3.77299	-4.20372	-2.13318	-1.37912	Hypo	-1.87281	-2.31158	-1.88857	-3.87072	-3.54371	-2.0626	-1.13469	Down
SERPINF2	-0.428022	0.330621	-0.257739	-1.54237	-2.80636	-0.148787	-1.38079	Hypo	-0.35784	-0.0704646	0.0729068	-1.7424	-2.39873	-0.0898493	-1.29186	Down
LXN	-0.789812	-0.216342	-1.35886	-1.69782	-2.71892	-2.09576	-1.3825	Hypo	-0.583835	-0.585826	-0.990622	-1.5	-2.1216	-1.85856	-1.10663	Down
STOM	-0.886212	0.138331	-0.604694	-2.99452	-1.23858	-1.271	-1.38384	Hypo	-0.742994	-0.276539	-0.303412	-2.49578	-0.823957	-1.16855	-1.05511	Down
B3GNT9	1.37164	1.75924	1.72384	-1.11356	0.579235	1.23333	-1.38524	Hypo	1.5162	1.3963	2.08823	-1.31962	0.692126	1.23133	-1.46563	Down
MROH7-TTC4	-3.15321	-3.02166	-2.313	-4.63629	-4.04487	-3.99217	-1.39515	Hypo	-1.8059	-2.42543	-1.16448	-3.77421	-2.56909	-2.71716	-1.22155	Down
SESN1	-1.76158	-1.47278	-0.733413	-3.36227	-2.36824	-2.42473	-1.39582	Hypo	-0.482171	-1.14275	0.10219	-2.39312	-1.27657	-1.57229	-1.23975	Down
MORC1	-0.441389	-0.777331	0.850321	-1.849	-1.25216	-1.45524	-1.396	Hypo	0.753789	0.0254376	2.14404	-0.656697	-0.223233	-0.340384	-1.3812	Down
BBS9	-2.87276	-1.65834	-2.24915	-3.9132	-4.10816	-2.95181	-1.39765	Hypo	-2.75276	-2.12389	-2.00428	-3.99248	-3.47547	-2.83384	-1.14029	Down
CATG00000074207.1	-2.59938	-2.45167	-1.82492	-3.13048	-3.94018	-3.99988	-1.39819	Hypo	-2.41798	-2.87095	-1.56679	-3.15299	-3.27773	-3.76328	-1.11276	Down
TM4SF18	-1.41413	-0.279013	-0.881567	-2.37763	-2.52035	-1.87452	-1.39926	Hypo	-1.34749	-0.708601	-0.600506	-2.3031	-2.08308	-1.81647	-1.18201	Down
VPS11	2.77402	3.70419	2.71621	0.66079	1.60511	2.72999	-1.39951	Hypo	3.03837	3.36415	3.11545	0.691502	1.74512	2.73473	-1.44887	Down
POLRMT	-1.00865	-0.340642	-0.365333	-2.63861	-2.32177	-0.96248	-1.40274	Hypo	-0.852977	-0.744555	-0.0597948	-2.71259	-1.83348	-0.880549	-1.25643	Down
ID4	-0.362005	1.21678	-0.809618	-1.79641	-1.74219	-0.626313	-1.40335	Hypo	-0.287673	0.833692	-0.524444	-1.9874	-1.45248	-0.602293	-1.35458	Down
WDFY3	-3.57265	-2.8893	-2.35017	-4.2275	-5.17366	-3.62943	-1.40616	Hypo	-3.38676	-3.35881	-2.1048	-4.28343	-4.30782	-3.45433	-1.06507	Down
GOLGA2	0.707651	1.5874	0.628754	-1.12423	-0.924534	0.752856	-1.40657	Hypo	0.986592	1.29717	1.01092	-0.579599	-0.440827	0.862224	-1.15096	Down
NEK1	-1.05652	0.152763	-0.583996	-2.44342	-2.51897	-0.751705	-1.40878	Hypo	-0.952289	-0.265597	-0.277317	-2.39056	-2.13804	-0.730393	-1.2546	Down
RP4-777O23.3	0.574615	1.58678	0.605805	-1.01314	-1.12384	0.668634	-1.41185	Hypo	0.795103	1.26389	0.985194	-0.659727	-0.62018	0.774979	-1.18304	Down
CCDC30	-1.87013	-1.55205	-1.23411	-2.91417	-3.20018	-2.77804	-1.41203	Hypo	-1.7245	-1.93075	-0.903258	-2.75444	-2.60699	-2.55693	-1.11995	Down
EZR	1.73226	2.72422	2.65304	1.47603	0.348459	1.0417	-1.41444	Hypo	2.07905	2.44247	3.29072	1.87133	0.962818	1.34724	-1.21029	Down
PEAK1	-1.43014	-0.173124	-1.41138	-2.97752	-1.95898	-2.33383	-1.41856	Hypo	-1.36969	-0.597473	-1.14473	-3.1297	-1.64015	-2.22199	-1.29332	Down
RIC3	0.997356	1.28687	1.26328	-0.626256	-0.333322	0.245205	-1.42063	Hypo	1.59447	1.23231	1.90251	0.0174717	0.747407	0.861883	-1.03418	Down
IK	3.58426	4.17604	3.58173	2.6094	1.48453	2.98586	-1.42075	Hypo	3.80102	3.82782	3.98038	2.53023	1.55961	2.93238	-1.529	Down
SGMS2	-2.14477	-1.3158	-1.23337	-3.33331	-2.93387	-2.7037	-1.42565	Hypo	-1.96375	-1.75768	-0.947865	-2.81681	-2.45659	-2.4071	-1.00374	Down
CEP41	1.46266	1.90465	1.41064	-0.646482	0.65307	0.491327	-1.42668	Hypo	1.85199	1.67393	1.90109	0.0741036	1.0776	0.895082	-1.12674	Down
ATG14	1.2084	1.33494	1.03808	-0.893652	-0.436172	0.630791	-1.42682	Hypo	1.34468	0.947371	1.3873	-1.10541	-0.246006	0.632982	-1.46593	Down
TTC25	-0.478401	-0.255004	-0.809528	-2.06365	-2.19253	-1.5723	-1.42852	Hypo	-0.405261	-0.682715	-0.520051	-2.21242	-1.77303	-1.52362	-1.30035	Down
KIZ	-2.23091	-1.49172	-3.06796	-3.98275	-4.00579	-3.09392	-1.43062	Hypo	-2.15924	-1.95085	-2.84897	-4.06001	-3.39385	-2.95817	-1.15099	Down
CATG00000075456.1	-3.00166	-2.13061	-2.07662	-3.76716	-4.89752	-2.84053	-1.4321	Hypo	-2.76974	-2.55665	-1.82469	-3.76302	-3.71639	-2.73403	-1.02078	Down
LTB	-0.335435	1.00451	-0.747626	-2.32796	-1.62167	-0.43282	-1.43463	Hypo	-0.21061	0.639311	-0.423465	-2.22016	-1.19008	-0.321966	-1.24581	Down
MCAM	1.02226	2.58466	1.3338	0.204501	0.551779	-0.125672	-1.43671	Hypo	1.14586	2.22751	1.70392	-0.00256523	0.66555	-0.115078	-1.50979	Down
HLA-DMA	-2.09892	-0.89815	-2.31474	-3.76871	-3.45145	-2.40801	-1.43879	Hypo	-1.83116	-1.26518	-2.00879	-3.5079	-2.48401	-2.20049	-1.02909	Down
PPP1R12C	0.637173	1.79194	0.838076	-0.898549	-0.844074	0.685242	-1.44153	Hypo	0.762558	1.43564	1.19555	-1.05382	-0.577038	0.723749	-1.43362	Down
PYGL	-1.37287	-0.757537	-0.969318	-2.95968	-2.02697	-2.44495	-1.44396	Hypo	-1.31249	-1.19967	-0.695019	-3.11238	-1.70286	-2.36679	-1.32495	Down
PPP1R21	1.66046	2.1032	2.35854	-0.636519	0.596988	1.82967	-1.44402	Hypo	1.94126	1.8064	2.77001	-0.669401	0.845686	1.87695	-1.48814	Down
RALGPS2	1.82356	3.19142	1.76324	0.0527853	0.416965	1.97038	-1.44603	Hypo	2.00125	2.83699	2.12513	-0.151091	0.541947	1.9595	-1.53767	Down
RHPN2	-1.65048	-0.652768	-0.815279	-1.9117	-3.3194	-2.22775	-1.44678	Hypo	-1.58391	-1.09399	-0.528876	-2.0461	-2.82708	-2.15704	-1.27448	Down
C14orf142	-1.35176	-0.658472	-1.03527	-2.32503	-3.06696	-1.99791	-1.44814	Hypo	-1.29343	-1.10055	-0.759342	-2.50506	-2.62069	-1.93556	-1.30266	Down
GPR18	-1.22673	0.296981	-1.48421	-3.29132	-2.47238	-1.0025	-1.45075	Hypo	-1.08331	-0.10449	-1.15835	-2.6739	-2.0503	-0.968889	-1.11565	Down
GAS2L2	-1.24708	-1.10091	-0.567966	-2.27812	-3.08639	-1.91516	-1.45457	Hypo	-1.11104	-1.5279	-0.256853	-2.14998	-2.54797	-1.6421	-1.14808	Down
CATG00000026030.1	-2.42825	-1.77583	-2.84974	-3.46085	-4.64524	-3.31549	-1.45592	Hypo	-2.3478	-2.24165	-2.62198	-3.58583	-3.89884	-3.17226	-1.1485	Down
CCDC191	1.31947	1.43746	1.19459	-0.151793	-1.20775	0.930453	-1.4602	Hypo	1.47378	1.06402	1.55281	-0.32937	-0.829764	0.944751	-1.435	Down
VAMP2	1.71403	2.45104	1.05949	-0.976656	0.420734	1.39969	-1.46026	Hypo	1.89483	2.1015	1.41139	-1.18338	0.544627	1.40912	-1.54579	Down
TNFAIP8L3	-0.0840318	0.976633	0.879941	-0.533588	-1.34228	-0.738916	-1.46244	Hypo	0.112334	0.623537	1.27681	-0.435503	-0.933283	-0.633046	-1.33817	Down
ENDOD1	2.23794	3.07606	2.24392	0.34328	0.877546	1.93036	-1.46891	Hypo	2.42873	2.72196	2.59813	0.144852	0.971514	1.9189	-1.57119	Down
SPTAN1	-0.221481	0.695464	-1.01927	-2.50831	-1.74755	-0.703749	-1.47144	Hypo	-0.146933	0.318992	-0.726605	-2.04885	-1.41896	-0.652486	-1.18858	Down
DNAH8	-2.88437	-2.43854	-2.59267	-4.35782	-4.35243	-3.62412	-1.47293	Hypo	-2.76408	-2.92093	-2.35536	-4.39779	-3.65219	-3.35906	-1.12289	Down
ZNF257	-4.794	-3.27465	-3.27447	-4.85483	-5.95158	-4.98133	-1.48154	Hypo	-4.3816	-3.73777	-3.05723	-4.81692	-5.12181	-4.60209	-1.12141	Down
NIT2	-3.27226	-2.84571	-4.09898	-4.8295	-6.02902	-3.81053	-1.48403	Hypo	-3.1196	-3.31934	-3.88806	-4.81648	-5.38184	-3.62355	-1.16496	Down
AHNAK	1.36792	1.77669	1.46564	-0.455732	-0.0171944	0.629045	-1.48471	Hypo	1.61108	1.42113	1.85025	-0.571371	0.315052	0.693038	-1.48191	Down
PRPF8	-0.887023	0.2531	-1.10254	-2.78054	-2.67171	-0.741455	-1.48575	Hypo	-0.784747	-0.147907	-0.809862	-2.78263	-2.04063	-0.673773	-1.25151	Down
DNAH11	-1.36642	-1.12007	-1.06486	-2.04542	-2.97534	-2.99067	-1.48669	Hypo	-1.22562	-1.52721	-0.789296	-2.1045	-2.26977	-2.77249	-1.20155	Down
RAET1E	0.710102	0.70468	0.659626	-1.3174	-0.325193	-0.762449	-1.49315	Hypo	0.847211	0.316211	1.00674	-1.37063	-0.0802194	-0.736501	-1.4525	Down
PLEKHA6	-0.486693	-0.402138	-0.492781	-2.90865	-2.33988	-0.615602	-1.49418	Hypo	-0.418929	-0.832238	-0.186255	-3.06198	-1.98267	-0.592125	-1.39979	Down
PPL	0.657302	0.853802	1.24215	-1.32451	-0.317546	-0.0894753	-1.49493	Hypo	0.756369	0.462924	1.60225	-1.48004	-0.137117	-0.0772385	-1.50531	Down
GLIPR1	0.772488	1.90392	0.295595	-1.95407	-0.143942	0.576445	-1.49786	Hypo	0.93309	1.54553	0.640155	-2.14007	0.0243588	0.589151	-1.54845	Down
SIX2	-1.41081	-1.74464	-0.960455	-3.22123	-3.65948	-1.73933	-1.50138	Hypo	-1.21352	-1.98788	-0.584306	-2.77742	-2.80888	-1.52939	-1.11	Down
FAM122A	-3.55855	-2.77845	-3.53914	-3.87594	-6.04336	-4.46284	-1.502	Hypo	-3.37569	-3.25154	-3.33584	-3.96364	-5.41363	-4.18702	-1.20041	Down
CCDC110	-3.47382	-2.98004	-3.80489	-4.2623	-6.04879	-4.46718	-1.50651	Hypo	-3.03306	-3.44734	-3.35091	-4.0481	-4.66302	-4.19076	-1.02352	Down
ULK2	-1.97896	-1.67275	-1.01491	-2.57564	-3.75666	-2.85944	-1.50838	Hypo	-1.79499	-2.07111	-0.738205	-2.74825	-3.09873	-2.56633	-1.26967	Down
AC092835.2	-4.62362	-3.50288	-3.07675	-3.99173	-6.01443	-5.72294	-1.50862	Hypo	-4.08369	-3.96318	-2.82447	-3.87345	-5.28898	-5.39379	-1.2283	Down
ADAMTS6	-2.36481	-2.22036	-0.541156	-3.63664	-3.20221	-2.83159	-1.5147	Hypo	-1.92746	-2.44918	-0.132078	-3.57416	-2.63305	-2.59485	-1.43111	Down
SPTBN1	2.62683	3.72842	3.16637	1.64459	1.04304	2.2886	-1.51513	Hypo	2.85603	3.37084	3.55924	1.54339	1.1415	2.27743	-1.60793	Down
MAP3K14	2.70808	3.95779	2.59449	0.544107	0.960208	3.20885	-1.51573	Hypo	2.93064	3.62314	2.97715	0.404149	1.05144	3.15033	-1.64167	Down
KANSL1L	-2.4035	-2.89419	-2.63476	-4.5432	-3.8873	-4.0506	-1.51622	Hypo	-2.17162	-3.29965	-2.32236	-4.55844	-3.29654	-3.83621	-1.29919	Down
GEM	-2.80972	-2.9167	-2.28945	-4.22046	-4.62118	-3.73144	-1.51907	Hypo	-2.69848	-3.38827	-2.04217	-3.90062	-3.88258	-3.55107	-1.06845	Down
TLE1	-2.36149	-1.63869	-2.60402	-4.59765	-3.90132	-2.66311	-1.51929	Hypo	-2.25961	-2.10273	-2.36442	-4.54652	-3.28469	-2.56844	-1.22429	Down
C2orf73	-2.65278	-2.10109	-0.909799	-3.55753	-3.4351	-3.23077	-1.51991	Hypo	-2.44983	-2.56871	-0.631247	-3.63789	-2.92858	-3.08752	-1.33473	Down
ZNF154	-1.81191	-0.669204	-2.49185	-4.18745	-2.30865	-3.04126	-1.52147	Hypo	-1.74711	-1.10947	-2.25154	-4.23978	-1.9561	-2.90919	-1.33232	Down
LGALS3	2.1563	2.38125	2.339	0.346128	1.15079	0.798294	-1.52711	Hypo	2.39294	2.04123	2.71359	0.244806	1.26677	0.855711	-1.59349	Down
RAP1A	0.0866283	0.393945	1.00183	-1.27257	-1.21559	-0.613201	-1.52792	Hypo	0.38511	0.12078	1.386	-1.19609	-0.685456	-0.312559	-1.362	Down
C14orf179	1.8237	2.2706	2.1605	0.412471	-0.163817	1.42006	-1.5287	Hypo	1.99086	1.91428	2.51884	0.390115	0.0290669	1.41062	-1.53139	Down
ATG2B	-3.10484	-2.89555	-3.10993	-3.81146	-5.92409	-3.96579	-1.53034	Hypo	-2.96802	-3.36568	-2.89122	-3.892	-4.97832	-3.7499	-1.13177	Down
SDPR	-0.234996	0.314101	0.554936	-1.55449	-1.48067	-0.927734	-1.53231	Hypo	-0.139106	-0.0838739	0.902631	-1.74833	-1.20912	-0.891743	-1.50961	Down
PLSCR4	-0.424249	0.142174	0.676438	-0.993664	-1.07876	-2.13057	-1.53245	Hypo	-0.302794	-0.277796	1.01557	-1.19976	-0.835457	-2.06752	-1.51257	Down
TCF7L1	-2.12938	-1.99978	-2.00502	-3.70286	-4.16701	-2.86287	-1.53285	Hypo	-2.06406	-2.44642	-1.67519	-3.63509	-3.52144	-2.75423	-1.2417	Down
SPARCL1	2.13238	2.84887	3.07109	0.322128	1.16212	1.96898	-1.53304	Hypo	2.35151	2.49751	3.4558	0.204187	1.25421	1.97738	-1.62301	Down
NR2F2	2.81628	3.35651	2.99186	1.86223	0.98627	1.71567	-1.53349	Hypo	3.02591	2.98996	3.37205	1.73227	1.07437	1.69531	-1.62866	Down
KDR	1.64357	2.2031	1.82479	0.405677	0.359119	0.303058	-1.53454	Hypo	1.8032	1.8427	2.18788	0.208382	0.490724	0.306745	-1.60931	Down
RSRP1	2.51749	4.02812	2.65653	0.471147	1.19344	2.93114	-1.53547	Hypo	2.73116	3.67095	3.03083	0.281438	1.26073	2.88211	-1.66955	Down
IQGAP2	-0.508648	0.579275	-0.549849	-2.1488	-1.70278	-1.24299	-1.53845	Hypo	0.0696853	0.317307	0.110288	-1.16591	-1.02735	-0.782997	-1.15785	Down
GLB1L	0.491681	0.694603	0.848114	-0.958555	-1.28622	-0.342766	-1.54065	Hypo	0.587155	0.30297	1.19405	-1.16253	-1.03229	-0.32448	-1.53449	Down
TRDMT1	-1.89784	-0.85491	-1.11367	-3.85305	-2.91655	-1.73241	-1.5452	Hypo	-1.35345	-1.1501	-0.662089	-2.93244	-2.22016	-1.49805	-1.16167	Down
PLD2	-2.9583	-2.0996	-1.95821	-4.28464	-3.77833	-3.58914	-1.54534	Hypo	-2.63555	-2.5675	-1.63584	-3.61543	-2.94809	-3.41829	-1.04764	Down
DNAH12	-2.47534	-2.41845	-2.01537	-4.05213	-4.04077	-3.45489	-1.54621	Hypo	-2.31819	-2.90217	-1.76276	-3.75572	-3.4055	-3.2945	-1.15754	Down
CNTF	-3.52817	-2.18004	-3.1893	-3.92991	-5.9252	-3.68643	-1.54801	Hypo	-3.34869	-2.65068	-2.96357	-3.99173	-4.85536	-3.50782	-1.13066	Down
CATG00000064602.1	-0.88363	-0.394261	-0.0305287	-2.32965	-2.71215	-0.931826	-1.55507	Hypo	-0.560592	-0.673903	0.398443	-2.09589	-1.70187	-0.722473	-1.22806	Down
MAGEH1	2.32568	2.86629	1.83484	-0.888826	1.18083	2.05087	-1.56131	Hypo	2.54435	2.52445	2.20443	-1.0178	1.25499	2.04812	-1.66264	Down
TSHZ2	0.466751	0.499975	0.618527	-0.810579	-1.55645	-0.734502	-1.56226	Hypo	0.563654	0.108002	0.957122	-1.02403	-1.28245	-0.712961	-1.54941	Down
MSRB3	0.493641	1.42734	0.546681	-1.99762	0.359728	-0.582842	-1.5628	Hypo	0.589151	1.04659	0.891906	-1.94386	0.507475	-0.507596	-1.49054	Down
CALM1	-1.98818	-0.93993	-1.41806	-2.86091	-3.04496	-3.13628	-1.56532	Hypo	-1.91967	-1.39073	-1.15127	-3.02146	-2.60081	-2.84397	-1.33486	Down
LIFR	-0.330208	0.43869	-0.336036	-2.20274	-2.42081	-0.315244	-1.57041	Hypo	-0.258968	0.046857	-0.0292741	-2.28422	-2.05966	-0.300877	-1.46779	Down
CATG00000049937.1	-2.35272	-2.50802	-2.33307	-4.24419	-4.76142	-2.92298	-1.57826	Hypo	-2.2801	-2.98982	-2.08672	-3.79158	-3.99221	-2.81014	-1.0791	Down
LONRF3	-3.44522	-2.85217	-3.29577	-3.9719	-5.94748	-4.41021	-1.57881	Hypo	-3.27508	-3.32488	-3.08126	-4.05372	-5.15177	-4.14694	-1.22373	Down
GPR132	1.45393	2.09858	3.21162	-0.0213574	0.359371	1.67921	-1.58231	Hypo	1.65608	1.7571	3.60469	-0.149313	0.552152	1.68254	-1.64417	Down
A4GALT	1.85471	2.35052	2.11628	0.98563	-0.340104	0.921651	-1.58478	Hypo	2.02443	1.98613	2.47708	0.826349	-0.156483	0.9195	-1.63276	Down
PAX2	2.2106	2.91021	3.25654	0.326882	1.01129	2.28151	-1.58589	Hypo	2.4656	2.56541	3.67095	0.230832	1.20522	2.29092	-1.65833	Down
CDK5RAP2	-1.32938	-0.140346	-1.31044	-3.60005	-2.64071	-1.30144	-1.58734	Hypo	-1.2686	-0.566679	-1.04061	-3.71566	-2.2466	-1.25744	-1.44794	Down
GADD45B	2.74164	3.82059	3.37346	0.690196	1.78873	2.69012	-1.58888	Hypo	2.95718	3.46667	3.78015	0.580877	1.81872	2.66113	-1.71442	Down
RNF122	0.244164	0.746137	1.16264	-1.24458	-1.02501	-0.347883	-1.59014	Hypo	0.538647	0.377113	1.55472	-1.24063	-0.665996	-0.21661	-1.53124	Down
SNX29	1.05461	2.41775	1.17459	-0.819342	-0.13613	0.826314	-1.59204	Hypo	1.183	2.05973	1.53235	-1.03562	0.0313245	0.820967	-1.6528	Down
CATG00000018892.1	-2.74767	-1.55748	-1.3401	-3.54034	-3.69262	-3.19133	-1.59301	Hypo	-2.29501	-1.75915	-1.0116	-2.79862	-2.70769	-2.67891	-1.03982	Down
RFX8	-0.425222	-0.650133	1.65953	-1.74545	-1.05863	-1.39289	-1.59371	Hypo	1.32155	-0.0211018	3.023	-0.770605	-0.069789	-0.258095	-1.80731	Down
TIMP3	1.84132	2.5169	2.50446	-0.0782696	1.70815	0.441709	-1.59703	Hypo	2.02945	2.17853	2.8837	-0.250341	1.74062	0.443757	-1.71921	Down
TBC1D10A	0.320494	1.59016	0.720347	-1.8214	-0.913588	0.573342	-1.59755	Hypo	0.41448	1.20735	1.06914	-2.01352	-0.683583	0.569938	-1.60604	Down
TLCD2	0.583821	0.263196	0.775247	-0.185867	-1.44905	-1.53583	-1.59767	Hypo	0.679566	-0.148326	1.11689	-0.389509	-1.18307	-1.4857	-1.5688	Down
UTRN	0.694267	1.49448	0.179874	-1.97517	-1.02052	0.562454	-1.60062	Hypo	0.795262	1.10163	0.49691	-2.11168	-0.782583	0.586694	-1.56712	Down
C15orf62	-1.82208	-1.40544	-2.0887	-4.03958	-3.86208	-2.21972	-1.60171	Hypo	-1.75706	-1.86275	-1.8369	-4.10928	-3.27422	-2.15243	-1.35974	Down
VWF	0.15898	1.65442	0.0976511	-2.15765	-0.440771	-0.296678	-1.60205	Hypo	0.256624	1.2832	0.41448	-2.28692	-0.21869	-0.255241	-1.57172	Down
RCOR2	2.36479	2.93684	2.36606	0.162479	1.28471	1.4036	-1.60563	Hypo	2.72721	2.69194	2.84056	0.628092	1.623	1.66305	-1.44852	Down
KIF27	-0.139372	-0.00813128	-0.173847	-2.29409	-2.14559	-0.6997	-1.60601	Hypo	-0.0116684	-0.431821	0.166502	-2.4742	-1.81448	-0.677113	-1.56293	Down
EFNB3	-1.15186	-0.64226	-0.209942	-1.73154	-2.19305	-2.90577	-1.60876	Hypo	-0.961827	-1.03479	0.135319	-1.80905	-1.79079	-2.50498	-1.41451	Down
NYAP1	-4.71175	-2.87377	-3.10878	-5.16351	-6.0404	-4.3521	-1.62057	Hypo	-4.17689	-3.34569	-2.84683	-4.82803	-5.40001	-4.07536	-1.31133	Down
SORL1	-1.70691	-0.743725	-1.59959	-4.04051	-2.73404	-2.14488	-1.62307	Hypo	-1.64015	-1.18521	-1.30943	-3.69827	-2.33208	-1.99781	-1.29779	Down
NR2C2AP	-1.45529	-1.56448	-0.653113	-2.98074	-2.77596	-2.80431	-1.62938	Hypo	-0.308007	-1.23089	0.557148	-2.22713	-1.32154	-1.75662	-1.44118	Down
KIAA2026	-2.72169	-1.49203	-2.88091	-4.90541	-4.44981	-2.6376	-1.63273	Hypo	-2.61327	-1.95255	-2.65378	-4.8731	-3.7387	-2.54721	-1.31314	Down
MAGI1	-3.52375	-2.19395	-2.51856	-4.87183	-5.06606	-3.19696	-1.63286	Hypo	-3.34374	-2.66521	-2.28116	-4.84827	-4.22549	-3.06313	-1.28226	Down
GNG11	-3.57015	-2.82307	-2.8853	-5.31921	-4.56872	-4.29206	-1.63383	Hypo	-3.38467	-3.29293	-2.65894	-5.09365	-3.8423	-4.04715	-1.21552	Down
PRR15L	0.863471	0.405595	0.884447	-0.580684	-1.70286	-0.477254	-1.63811	Hypo	1.02664	0.0451154	1.2453	-0.589885	-1.25699	-0.379069	-1.51433	Down
MPZ	-1.48476	-0.620478	-1.21049	-2.51782	-3.68893	-2.02693	-1.63932	Hypo	-1.42365	-1.05799	-0.912491	-2.49936	-3.13587	-1.90378	-1.38163	Down
PLA2R1	-1.82945	-1.25692	-1.43517	-3.60392	-2.94631	-2.90563	-1.64478	Hypo	-1.76553	-1.70799	-1.16845	-3.71622	-2.51846	-2.79025	-1.46099	Down
ADGRG6	-1.65257	-1.36474	-0.552051	-2.02744	-3.63382	-2.84502	-1.64564	Hypo	-1.58566	-1.81932	-0.245516	-2.20931	-3.08618	-2.7318	-1.45893	Down
SPATA6	-1.35383	-1.1924	-0.986842	-1.98974	-3.41132	-3.08699	-1.65166	Hypo	-1.27433	-1.64665	-0.711009	-2.17714	-2.9039	-2.95496	-1.468	Down
ELMO1	-2.08244	-1.14982	-1.32827	-3.87683	-3.77698	-1.86972	-1.65433	Hypo	-2.01994	-1.562	-1.02004	-3.7683	-2.96748	-1.79515	-1.30965	Down
GOLGA8T	-2.65618	-1.68227	-3.06168	-4.87095	-4.5864	-2.90818	-1.65513	Hypo	-2.45702	-2.07968	-2.68294	-4.13937	-3.7304	-2.72811	-1.12608	Down
AX746903	-3.96916	-3.23611	-2.94636	-4.70345	-4.82155	-5.611	-1.66146	Hypo	-3.73391	-3.6946	-2.71961	-4.69082	-4.02536	-5.03594	-1.20134	Down
GNAL	-1.21808	-0.776159	0.0996676	-2.14039	-2.41686	-2.33704	-1.66657	Hypo	-0.986076	-1.02219	0.435285	-1.98643	-1.80368	-1.87946	-1.36553	Down
FAM46B	-0.518822	-0.6227	-1.39651	-3.14802	-2.35003	-2.0417	-1.66724	Hypo	-0.44193	-1.06343	-1.12586	-2.64435	-1.92012	-1.90883	-1.28069	Down
TRAF3IP1	-0.794828	-0.0796573	-0.0643928	-1.07326	-3.11826	-1.74962	-1.66742	Hypo	-0.735525	-0.505624	0.252388	-1.143	-2.65637	-1.69827	-1.50296	Down
TTC9	-0.548161	0.381692	-0.01449	-0.448594	-2.67334	-2.07446	-1.67181	Hypo	-0.42899	-0.0129047	0.376561	-0.48856	-2.27657	-2.00869	-1.5695	Down
ZCWPW1	1.30845	1.6221	1.98828	-0.536683	-0.571166	0.98359	-1.68103	Hypo	1.50326	1.28594	2.36859	-0.664216	-0.331425	1.03262	-1.70694	Down
EID3	0.0359297	0.92323	-0.0137873	-3.0172	-1.1273	0.0452458	-1.68154	Hypo	0.12837	0.536755	0.297947	-3.06668	-0.881848	0.0493409	-1.62075	Down
EPAS1	0.122458	0.714672	-0.362672	-1.53057	-1.75202	-1.29654	-1.68453	Hypo	0.226281	0.323118	-0.0568172	-1.68864	-1.46056	-1.25281	-1.63153	Down
CHKB	1.63193	2.30136	0.376062	-1.32115	-0.262527	0.835639	-1.6858	Hypo	1.81797	1.95924	0.717097	-1.20317	0.037999	0.882849	-1.59221	Down
SNAI3	-0.121257	0.207815	-0.536726	-2.82252	-1.76266	-0.922445	-1.68582	Hypo	-0.000165094	-0.166481	-0.22135	-2.61975	-1.17555	-0.858741	-1.42202	Down
PCP4L1	-2.36236	-1.88589	-2.14557	-3.26623	-3.38845	-4.79821	-1.68635	Hypo	-2.00262	-2.26253	-1.71746	-2.72378	-2.45275	-4.07587	-1.08993	Down
BATF3	-3.80149	-2.59921	-2.70077	-4.73598	-6.03431	-3.39028	-1.68637	Hypo	-3.58715	-3.02162	-2.46905	-4.56837	-5.40843	-3.23878	-1.37925	Down
PRR7	-0.811951	0.26485	-0.385657	-1.12384	-3.01021	-1.87479	-1.69203	Hypo	-0.751701	-0.146036	-0.0797588	-1.32887	-2.57072	-1.81973	-1.58061	Down
C2CD4B	-1.82318	-0.953181	-0.995549	-2.33974	-3.00819	-3.51756	-1.69786	Hypo	-1.60227	-1.38673	-0.697964	-2.16864	-2.09101	-3.05382	-1.20883	Down
HIC1	1.07538	1.97287	0.660811	-2.01046	0.107498	0.512595	-1.69981	Hypo	1.24277	1.63833	1.00842	-1.72081	0.406094	0.602481	-1.53392	Down
BLID	-3.05546	-2.9953	-3.19282	-5.59067	-4.35896	-4.40322	-1.70309	Hypo	-2.92337	-3.45835	-2.97538	-5.19509	-3.63323	-4.13343	-1.20155	Down
ITPKB	-1.52388	-0.445621	-1.69846	-3.49414	-3.51681	-1.78159	-1.70819	Hypo	-1.40436	-0.880011	-1.43826	-3.05169	-2.81058	-1.66556	-1.2684	Down
FBLN7	-1.06596	0.159006	-0.269079	-3.45898	-1.41212	-1.43142	-1.70883	Hypo	-1.00337	-0.259208	0.0423356	-3.26082	-1.14794	-1.38203	-1.52352	Down
IL13	-3.52946	-3.00475	-1.5979	-4.5935	-4.23266	-4.44608	-1.71338	Hypo	-3.08261	-3.46804	-1.27546	-4.4202	-3.57403	-4.16749	-1.4452	Down
CD99	1.579	3.15705	2.44776	-0.354549	1.12498	1.26789	-1.71516	Hypo	1.78185	2.81031	2.84652	-0.475836	1.32066	1.28594	-1.76931	Down
IQCD	-2.12282	-2.38187	-1.06374	-3.41184	-4.04345	-3.26571	-1.71753	Hypo	-1.83014	-2.62964	-0.791459	-2.82895	-3.14645	-3.02181	-1.24866	Down
DNAI1	-3.58646	-2.89572	-2.91604	-4.4676	-5.91658	-4.17076	-1.71891	Hypo	-3.32842	-3.3647	-2.68855	-3.96435	-4.98939	-3.94206	-1.17137	Down
IQCA1	-3.9323	-3.30101	-3.33976	-4.47412	-5.60943	-5.64785	-1.71944	Hypo	-3.70148	-3.7668	-3.12678	-4.49591	-4.64981	-5.06965	-1.20677	Down
HLA-A	-3.57465	-2.73682	-2.52303	-4.20703	-6.04042	-3.74653	-1.71983	Hypo	-3.32611	-3.18975	-2.28584	-3.62854	-5.40414	-3.56554	-1.2655	Down
LCA5	0.0412773	-0.0993581	0.414623	-0.00304436	-2.61621	-2.19168	-1.72249	Hypo	0.134638	-0.526656	0.748959	-0.20588	-2.22587	-2.12219	-1.63696	Down
SPEF2	-0.383263	-0.904515	-0.327662	-2.2522	-2.4032	-2.12771	-1.72256	Hypo	-0.265597	-1.2792	0.00458381	-2.38319	-1.99005	-2.06336	-1.63213	Down
ASPRV1	-0.0379385	0.606405	-0.0152508	-2.07421	-1.86174	-0.679918	-1.72303	Hypo	0.0517272	0.217648	0.296735	-2.26107	-1.55876	-0.649827	-1.67859	Down
NSUN2	1.15568	1.89125	3.335	-0.0275134	0.483169	0.740846	-1.72848	Hypo	1.54032	1.65972	4.03712	0.347646	0.998903	1.04659	-1.61468	Down
SYNE3	1.37623	2.72224	2.23596	-1.40044	0.693951	1.85376	-1.72906	Hypo	1.60685	2.38129	2.67839	-1.00592	0.860561	1.87079	-1.64703	Down
ABCC6	-0.515075	-1.45614	-1.21155	-2.48758	-3.15838	-2.72862	-1.7306	Hypo	-0.432155	-1.84096	-0.938045	-2.00992	-2.30816	-2.40263	-1.16985	Down
PLEKHH2	0.0382088	0.181861	0.35466	-1.03804	-2.50036	-1.1013	-1.73814	Hypo	0.131424	-0.235225	0.689607	-1.24553	-2.12612	-1.06526	-1.67424	Down
CYBRD1	0.126574	-0.767006	0.170407	-1.92259	-1.95362	-1.81505	-1.74041	Hypo	1.489	0.0071915	1.05504	-0.537716	-0.500552	-0.227328	-1.27227	Down
CTGF	4.39666	4.29339	4.67253	1.87777	4.51839	1.74264	-1.74126	Hypo	4.64615	3.94722	5.05955	1.77135	4.24423	1.72757	-1.96992	Down
C4orf32	-2.89513	-1.65007	-1.81071	-4.70087	-4.08247	-2.79763	-1.74169	Hypo	-2.77303	-2.11618	-1.55324	-4.70619	-3.45464	-2.69569	-1.47135	Down
DCHS1	0.454458	1.54329	0.46584	-1.36363	-0.58316	-0.816057	-1.74215	Hypo	0.617639	1.1938	0.838823	-1.11594	-0.205411	-0.584661	-1.51876	Down
UMOD	-0.47246	0.55429	0.401048	-1.96466	-1.95781	-0.821232	-1.74219	Hypo	-0.296163	0.232178	0.755269	-1.7523	-1.35713	-0.658717	-1.48648	Down
PCSK4	-1.55706	-1.44354	-1.77194	-4.32425	-3.43563	-2.24052	-1.74262	Hypo	-1.35116	-1.87594	-1.50946	-4.08659	-2.83238	-2.0827	-1.4217	Down
EFCAB1	0.148333	-0.198859	0.311752	-0.991849	-2.36331	-1.61276	-1.74305	Hypo	0.297067	-0.575326	0.661546	-0.921926	-1.65818	-1.37967	-1.44769	Down
ITGA4	-0.753037	0.213656	1.09367	-2.06022	-1.70513	-0.916318	-1.74532	Hypo	-0.348239	-0.0537742	1.57331	-1.31086	-1.00746	-0.644122	-1.37791	Down
LZTFL1	-0.378411	-0.256707	-0.769155	-2.10975	-2.77985	-1.75268	-1.746	Hypo	-0.304311	-0.683953	-0.482171	-2.28913	-2.36648	-1.69993	-1.62837	Down
RP11-889L3.3	-3.61584	-2.43013	-4.05833	-5.77447	-5.11092	-4.46018	-1.74709	Hypo	-3.42661	-2.91204	-3.78378	-5.23716	-4.25459	-4.17457	-1.1813	Down
HDAC1	-4.3977	-3.01368	-2.45597	-4.08649	-5.51897	-5.51236	-1.75016	Hypo	-2.86962	-3.21833	-1.3524	-3.74564	-3.8905	-4.95974	-1.71851	Down
ARHGAP42	-1.19713	-0.022689	-0.409251	-2.64312	-2.63841	-1.60759	-1.75335	Hypo	-1.13813	-0.447393	-0.101665	-2.80474	-2.23744	-1.55616	-1.63705	Down
EFCAB10	-2.72137	-2.99003	-2.58877	-3.39474	-4.46616	-5.71339	-1.75804	Hypo	-2.61312	-3.45746	-2.3515	-3.52192	-3.75848	-5.38002	-1.41278	Down
CETN2	-0.924912	-1.12785	-0.573005	-1.72364	-3.52419	-2.66567	-1.76258	Hypo	-0.866564	-1.57918	-0.268132	-1.91347	-2.99935	-2.57218	-1.59038	Down
SERTAD4	-0.681288	-1.10392	-0.501173	-1.68677	-2.80681	-3.08984	-1.76568	Hypo	-0.603582	-1.55725	-0.184986	-1.79845	-2.39743	-2.95999	-1.60335	Down
PNMA1	2.79928	3.74717	3.14117	0.62413	1.49219	2.27408	-1.76574	Hypo	3.01665	3.38254	3.52825	0.439421	1.54152	2.24294	-1.90119	Down
CTNNAL1	-2.58202	-0.804463	-1.41482	-3.00045	-4.26368	-2.8482	-1.77034	Hypo	-2.49275	-1.24618	-1.14644	-3.14124	-3.35764	-2.73822	-1.45058	Down
PIH1D2	-1.3064	-1.37983	-0.440766	-2.26791	-3.00528	-3.1653	-1.7705	Hypo	-0.61392	-1.26304	0.182969	-1.11265	-1.6386	-2.29582	-1.11769	Down
RABL2B	1.03894	1.60322	1.36994	-0.253502	-1.22698	0.175608	-1.77232	Hypo	1.16488	1.22391	1.74273	-0.379069	-0.960142	0.191349	-1.75979	Down
HS3ST3A1	-1.23992	-0.570552	-2.18504	-3.02609	-3.82305	-2.46554	-1.77306	Hypo	-1.07921	-0.947961	-1.90906	-2.9335	-2.87395	-2.32545	-1.39889	Down
IGFBP7	-3.61457	-2.85514	-3.45935	-5.58421	-4.85356	-4.81617	-1.77496	Hypo	-3.42516	-3.32583	-3.25	-5.19398	-4.06273	-4.47839	-1.2447	Down
PTK2B	3.1701	4.61467	3.12742	-0.243103	2.4244	3.40036	-1.77685	Hypo	3.41056	4.25988	3.53283	-0.258724	2.40471	3.36314	-1.89805	Down
ALDH1A1	2.43196	1.51348	2.59678	1.33859	-0.0269512	-0.10306	-1.77788	Hypo	2.65249	1.15381	2.98298	1.20898	0.179987	0.00475764	-1.79852	Down
C1RL	1.70906	2.53428	1.85625	-1.42495	1.10551	1.08173	-1.7791	Hypo	1.91081	2.19287	2.22688	-1.36321	1.22183	1.10827	-1.78789	Down
CWF19L2	2.99077	3.42771	2.83744	-0.127222	1.15739	2.87108	-1.78489	Hypo	3.22556	3.0681	3.23108	-0.297476	1.24134	2.84103	-1.91328	Down
EPPIN-WFDC6	-2.56294	-2.45002	-2.31438	-4.49682	-4.24848	-3.93813	-1.78536	Hypo	-2.28972	-2.8562	-2.05546	-3.94323	-3.15269	-3.16726	-1.0206	Down
FZD4	1.17218	1.59827	1.30239	-1.13207	-0.290432	0.129793	-1.78852	Hypo	1.30534	1.21378	1.67565	-1.33762	-0.112585	0.141911	-1.83435	Down
DEFB119	-1.19081	-0.264406	1.28872	-2.39022	-1.79344	-1.36226	-1.79315	Hypo	-1.13241	-0.693494	1.6567	-2.51642	-1.49843	-1.31622	-1.72063	Down
TSPYL2	-3.26912	-2.63622	-3.0058	-4.68542	-5.93512	-3.67221	-1.79387	Hypo	-3.11594	-3.11466	-2.78268	-4.50588	-5.01951	-3.49101	-1.33438	Down
FLT4	-0.318124	0.88903	0.0553623	-2.06918	-1.97947	-0.708407	-1.79444	Hypo	0.318992	0.713051	0.770047	-1.05412	-0.73136	-0.219412	-1.26899	Down
DNASE1L3	-2.08939	-0.987336	-2.80819	-4.05634	-4.37268	-2.85285	-1.79898	Hypo	-1.74735	-1.32552	-2.44287	-3.43366	-2.93196	-2.24149	-1.03046	Down
KRT222	-3.24415	-2.73982	-3.19715	-5.1275	-4.25806	-5.2041	-1.80285	Hypo	-3.09445	-3.21464	-2.91255	-4.96788	-3.5724	-4.77328	-1.36397	Down
ADCY4	-0.0947427	0.941078	0.231944	-2.08887	-1.63333	-0.618958	-1.80648	Hypo	0.315639	0.688951	0.68046	-0.656428	-0.564581	-0.283687	-1.06325	Down
PTK6	-1.211	-1.61938	-1.88833	-3.8081	-3.20446	-3.1318	-1.80855	Hypo	-1.15168	-2.08381	-1.62999	-3.69632	-2.73559	-2.9988	-1.52175	Down
TEX101	2.85072	4.72031	4.46826	2.103	1.36316	3.14199	-1.81038	Hypo	3.13	4.40468	4.86059	2.17526	1.59339	3.16374	-1.82095	Down
KIAA1644	-2.53649	-0.156456	-1.77724	-4.42885	-3.03472	-2.43869	-1.81069	Hypo	-2.45037	-0.583193	-1.51546	-4.43452	-2.58605	-2.35613	-1.60922	Down
SFXN2	-1.56409	-0.835273	-0.298515	-2.65047	-3.77969	-1.72306	-1.81845	Hypo	-1.49921	-1.27808	0.0111909	-2.80459	-3.20973	-1.67322	-1.64048	Down
CATG00000032950.1	-3.03546	-1.47067	-2.44692	-3.83083	-5.55443	-3.02335	-1.81852	Hypo	-2.90504	-1.93347	-2.13723	-3.89642	-4.60724	-2.89932	-1.47575	Down
BHLHE22	-0.154947	0.549031	0.227886	-3.54934	-0.358426	-0.931976	-1.82057	Hypo	0.227764	0.300322	0.749194	-2.01825	-0.0292741	-0.613648	-1.31282	Down
TDRD1	-2.9234	-2.5632	-3.06923	-4.45934	-4.78917	-4.77105	-1.82124	Hypo	-2.68249	-2.98878	-2.61245	-3.76792	-4.01623	-4.44461	-1.31502	Down
GRAP	2.15485	3.57896	1.81563	-1.28843	0.820652	2.55171	-1.82184	Hypo	2.68864	3.30464	2.66877	-0.382268	1.16297	2.62659	-1.75158	Down
ANKRD18A	-2.58728	-2.85914	-1.97246	-3.71001	-6.0097	-3.16471	-1.82184	Hypo	-2.49725	-3.32981	-1.72154	-3.81409	-5.34924	-3.03175	-1.54882	Down
ERICH3	0.670415	1.55651	2.89913	-0.34697	-0.329666	0.319418	-1.82776	Hypo	0.907552	1.30041	3.31812	0.257545	0.402752	0.685052	-1.39358	Down
KLF2	-0.734731	0.263141	-0.283213	-2.64868	-2.36876	-1.22422	-1.82895	Hypo	-0.444137	-0.0322756	0.0872195	-1.52008	-1.44146	-0.897947	-1.15676	Down
ABCB1	-0.665324	-0.170439	-0.909355	-2.68674	-3.14306	-1.46776	-1.85081	Hypo	-0.598331	-0.595856	-0.630529	-2.29301	-2.68372	-1.41482	-1.52228	Down
REXO1	-2.60347	-1.45157	-0.711409	-3.40381	-4.24673	-2.68486	-1.85632	Hypo	-1.89314	-1.79532	-0.380208	-2.71863	-2.56599	-2.31197	-1.17597	Down
VENTX	-2.26157	-1.34355	-1.54595	-4.20848	-3.37757	-3.13684	-1.85727	Hypo	-2.0966	-1.78928	-1.27875	-3.29325	-2.59572	-2.83279	-1.18571	Down
LRRC56	0.424058	0.931686	0.833709	-1.646	-1.69962	-0.067872	-1.86765	Hypo	0.51973	0.547976	1.18507	-1.84096	-1.41109	-0.0546238	-1.85315	Down
HIST2H2BE	1.35094	0.862889	1.22135	-1.14971	-0.523647	-0.50221	-1.87025	Hypo	1.49967	0.485894	1.61767	-1.1988	-0.292121	-0.36684	-1.82033	Down
ECSCR	-1.5617	-0.72377	-1.52893	-4.06533	-2.6348	-2.73025	-1.872	Hypo	-1.45081	-1.16634	-1.26107	-3.61587	-2.15981	-2.63438	-1.51062	Down
SYNE1	-2.30334	-1.90909	-2.10513	-4.63773	-3.75831	-3.54473	-1.8744	Hypo	-2.10189	-2.37552	-1.82236	-3.85005	-2.84855	-3.37763	-1.25882	Down
GALNT6	-1.48593	-1.19508	-2.17868	-4.04085	-4.05521	-2.39393	-1.87677	Hypo	-1.42522	-1.64974	-1.92746	-4.10718	-3.4264	-2.31399	-1.61505	Down
ZNF585B	-2.38191	-1.26936	-0.78264	-4.0427	-3.73299	-2.29193	-1.8779	Hypo	-2.30672	-1.72254	-0.496163	-4.11567	-3.17007	-2.2181	-1.65947	Down
CCDC88C	0.831832	1.40254	0.633313	-2.08024	-1.32429	0.621346	-1.88362	Hypo	0.944751	1.01061	0.977	-2.26511	-1.06924	0.624558	-1.88072	Down
WDR78	-0.0196601	0.0568046	0.247071	-2.07018	-2.06961	-1.23992	-1.88798	Hypo	0.111607	-0.350231	0.583441	-2.2506	-1.73679	-1.18239	-1.8382	Down
LRP11	3.23333	2.52033	3.83729	2.1132	1.12047	0.66684	-1.89681	Hypo	3.46587	2.1574	4.22576	2.01048	1.1929	0.675999	-1.98988	Down
C12orf42	-4.09943	-2.27876	-3.28756	-6.04816	-5.91424	-3.42049	-1.90571	Hypo	-3.84011	-2.75509	-3.07204	-5.3005	-4.90512	-3.26029	-1.26622	Down
MSS51	-1.97671	-1.88181	-0.357839	-3.66526	-4.04582	-2.23867	-1.91113	Hypo	-1.91778	-2.34873	-0.0417497	-3.76842	-3.42755	-2.16804	-1.68525	Down
COBL	-0.79915	-0.394606	0.959598	-3.08171	-2.00105	-0.898986	-1.91586	Hypo	-0.449933	-0.745229	1.39032	-2.44894	-1.24189	-0.700486	-1.52882	Down
TUBA1A	1.64579	2.04183	2.50216	-0.464906	0.741885	0.144009	-1.92293	Hypo	1.87193	1.69639	2.88456	-0.565498	1.02488	0.153407	-1.9467	Down
CXCL1	-2.613	-1.43917	-3.76683	-5.58525	-2.97437	-5.03927	-1.92663	Hypo	-2.44356	-1.90064	-3.26037	-5.01539	-2.53586	-4.65473	-1.5338	Down
TIGD4	-4.31429	-2.5939	-2.53693	-3.54049	-6.0202	-5.66707	-1.92755	Hypo	-4.01715	-3.07659	-2.2993	-3.6597	-5.39827	-5.13723	-1.60072	Down
ZNF549	1.10814	2.18363	2.80677	-0.839179	0.150486	0.999498	-1.92925	Hypo	1.26389	1.8331	3.26789	-0.404917	0.298074	1.00208	-1.82321	Down
CDH5	1.43668	2.56581	1.56913	-0.67054	0.215659	0.235054	-1.93048	Hypo	1.59309	2.21115	1.93676	-0.880011	0.351675	0.23744	-2.01063	Down
CYP4B1	0.514274	-0.0821061	1.91034	-0.264457	-2.79128	-0.433057	-1.94377	Hypo	0.608244	-0.509138	2.27195	-0.466375	-2.3804	-0.415802	-1.87788	Down
CYR61	-2.44044	-1.96129	-1.67048	-4.15953	-4.08432	-3.68386	-1.95184	Hypo	-2.35965	-2.39168	-1.41065	-4.17439	-3.44192	-3.50743	-1.65392	Down
SH3RF3	0.908305	1.68564	1.38398	-1.46415	-0.0416027	-0.377803	-1.95383	Hypo	1.03528	1.31064	1.76322	-1.46796	0.162903	-0.332408	-1.91553	Down
NIN	1.06012	1.96229	0.922844	-2.1232	-1.12537	1.32306	-1.95692	Hypo	1.1929	1.58764	1.2767	-2.30866	-0.879742	1.31845	-1.97573	Down
FERMT2	-3.26526	-1.55195	-3.10532	-6.1702	-4.31612	-3.31697	-1.96025	Hypo	-3.11267	-2.01336	-2.87849	-5.07229	-3.61846	-3.17082	-1.28568	Down
CATG00000066161.1	-2.81328	-2.06408	-3.14455	-4.4403	-6.17348	-3.28946	-1.96044	Hypo	-2.70222	-2.52913	-2.89728	-4.03476	-4.19441	-3.06118	-1.05391	Down
MARCH4	-3.93917	-2.75213	-2.24429	-3.92113	-5.20719	-5.70588	-1.9662	Hypo	-3.70543	-3.22733	-2.0005	-3.83423	-4.341	-5.37477	-1.53891	Down
RGCC	0.454736	0.841583	1.193	-2.62503	-0.850606	0.0393042	-1.97522	Hypo	0.54905	0.449164	1.55385	-2.79749	-0.599713	0.0769344	-1.95744	Down
LRRC4B	-1.89394	-0.997402	-2.40573	-4.06426	-4.17797	-2.99677	-1.98064	Hypo	-1.44754	-1.31855	-1.91219	-2.98641	-3.33533	-2.53681	-1.39342	Down
HS3ST6	-2.61624	-2.28258	-2.17955	-2.57122	-5.31795	-5.13566	-1.98216	Hypo	-2.52422	-2.75817	-1.90745	-2.69741	-4.18517	-4.72448	-1.47241	Down
AMIGO1	-0.582394	0.449163	-0.788933	-2.1302	-3.35667	-1.39275	-1.98582	Hypo	-0.514544	0.058189	-0.486444	-2.02227	-2.85897	-1.32913	-1.75586	Down
POU3F3	-2.58729	-1.6654	-3.50129	-6.2042	-3.79217	-3.76252	-2.00164	Hypo	-2.49734	-2.13202	-3.29564	-5.37863	-3.22154	-3.57663	-1.41726	Down
DEGS2	0.494073	1.32362	0.466082	-1.95092	-1.85058	0.0667943	-2.00616	Hypo	0.600831	0.948741	0.820729	-1.87736	-1.4889	0.122351	-1.8714	Down
ALKBH8	-3.14233	-2.8812	-3.13685	-4.51728	-6.00575	-4.66991	-2.01086	Hypo	-3.00102	-3.35196	-2.7942	-4.06636	-5.23694	-3.77432	-1.31014	Down
TNFAIP8L2	1.30878	2.4925	1.20941	-2.28965	-0.127019	1.37862	-2.01625	Hypo	1.52137	2.16726	1.61061	-1.95952	0.171579	1.42742	-1.88659	Down
NIPA1	-2.57529	-3.40596	-1.61831	-4.48319	-3.77362	-5.40144	-2.01956	Hypo	-1.34058	-2.91709	-0.397688	-3.64123	-2.65852	-3.56676	-1.73705	Down
RNF125	-0.357522	0.0705461	-0.104928	-3.6096	-1.6737	-1.1677	-2.0197	Hypo	-0.28504	-0.352411	0.207395	-3.53475	-1.38583	-1.12309	-1.87121	Down
TMEM47	0.757999	1.49973	1.27114	-1.63203	0.120824	-1.02294	-2.021	Hypo	0.899547	1.10841	1.63305	-1.82689	0.2653	-0.987389	-2.06333	Down
GSTA3	-2.28978	-2.20596	-0.650397	-2.69991	-4.49137	-4.02303	-2.02273	Hypo	-2.22016	-2.67737	-0.354686	-2.86564	-3.76536	-3.80266	-1.72715	Down
RP11-73M18.2	-3.84638	-2.26145	-3.21278	-6.01942	-5.39466	-3.98027	-2.02458	Hypo	-3.62376	-2.73651	-2.99745	-5.32185	-4.48733	-3.771	-1.40748	Down
CPE	0.0378547	0.26637	0.737082	-3.12319	-0.992711	-0.920524	-2.02591	Hypo	0.13599	-0.139874	1.07932	-3.25883	-0.711249	-0.856542	-1.96735	Down
RPP25	-0.435959	0.535935	-1.11782	-4.34525	-1.74658	-1.03345	-2.03581	Hypo	-0.366565	0.147363	-0.847876	-4.12368	-1.42863	-0.997643	-1.82762	Down
FBN2	-1.44214	0.515177	-2.06458	-3.02357	-4.18331	-1.90434	-2.03989	Hypo	-1.38001	0.126051	-1.81241	-3.17219	-3.53548	-1.84882	-1.83004	Down
PARVA	-3.53982	-2.84618	-2.91523	-3.81811	-5.93332	-5.67429	-2.0415	Hypo	-3.35836	-3.31752	-2.68596	-3.51831	-5.01778	-5.21095	-1.46174	Down
GALNT12	-2.11473	-1.78283	-2.03572	-3.43272	-4.51204	-4.11706	-2.04285	Hypo	-2.04885	-2.24903	-1.78458	-3.55923	-3.77818	-3.89624	-1.71707	Down
GCNT4	-0.319574	1.21121	1.34135	-2.2023	-1.49599	-0.224314	-2.05186	Hypo	-0.248932	0.826349	1.73509	-2.34455	-1.2271	-0.217432	-2.03386	Down
SDR42E2	-2.56912	-3.04569	-2.45677	-5.52982	-4.02997	-4.67714	-2.05511	Hypo	-2.48052	-3.51148	-2.21603	-4.91086	-3.41159	-4.36608	-1.4935	Down
CGN	-2.26436	-2.41284	-2.18281	-3.27289	-6.03434	-3.72412	-2.05711	Hypo	-2.17511	-2.78348	-1.85813	-2.90736	-4.92886	-3.54101	-1.52017	Down
CXCL12	1.81759	2.47737	1.78357	-1.97256	1.12353	0.747564	-2.06	Hypo	1.98987	2.11236	2.14659	-2.11988	1.1953	0.746725	-2.14223	Down
DLGAP1	-0.965851	-0.96442	1.82014	-2.38707	-2.35157	-1.56114	-2.06322	Hypo	-0.365427	-0.987975	2.25841	-1.93651	-1.45289	-1.04935	-1.78125	Down
TMEM61	-1.27934	-1.32466	-0.733269	-3.47471	-3.23927	-2.84688	-2.07453	Hypo	-1.22179	-1.77847	-0.413761	-3.60631	-2.76596	-2.73838	-1.89888	Down
OR4S1	-4.04229	-2.90937	-1.99007	-5.05076	-5.94437	-4.17132	-2.07491	Hypo	-3.79351	-3.21507	-1.73921	-4.87156	-5.04617	-3.94468	-1.70487	Down
BOK	-0.372706	-0.169947	-0.135636	-2.9279	-2.35154	-1.64152	-2.08089	Hypo	-0.254947	-0.560132	0.202588	-2.82888	-1.8779	-1.59704	-1.89711	Down
ITPA	-2.25415	-1.96149	-0.222301	-3.30011	-3.82399	-3.55723	-2.08113	Hypo	-2.01702	-2.35711	0.233482	-2.92153	-3.14192	-3.38816	-1.77032	Down
BEND5	-3.2464	-2.23763	-1.71376	-5.62757	-5.055	-2.76101	-2.08193	Hypo	-3.09711	-2.7136	-1.4487	-4.94328	-4.21667	-2.66334	-1.52129	Down
ARHGAP10	-1.74685	-1.25465	-0.275986	-4.70369	-2.22804	-2.59727	-2.08384	Hypo	-0.956019	-1.1119	0.518126	-2.23744	-1.22532	-1.70072	-1.20456	Down
GABRA2	-2.63149	-1.70781	-1.71296	-4.25451	-4.24009	-3.81944	-2.08726	Hypo	-2.53883	-2.15296	-1.33233	-3.21242	-3.43282	-3.55429	-1.3918	Down
ENPP4	1.22374	1.70891	2.10367	-0.619057	-0.953968	0.341223	-2.08937	Hypo	1.36372	1.32771	2.46029	-0.828727	-0.722602	0.344561	-2.1195	Down
KIAA0895L	-2.25337	-2.22869	-0.0417857	-3.69561	-4.05601	-3.04134	-2.08971	Hypo	-1.77081	-2.66029	0.318574	-3.49903	-3.22008	-2.68287	-1.76315	Down
CDS1	-0.606706	-0.856232	-0.0578583	-0.935003	-3.44743	-3.4086	-2.09008	Hypo	-0.540529	-1.30191	0.256485	-1.14024	-2.93109	-3.25263	-1.91266	Down
VSIG2	-2.4901	-3.35904	-2.53816	-5.49808	-5.32191	-3.8495	-2.09406	Hypo	-2.19201	-3.49186	-2.08003	-4.24498	-3.85432	-3.45566	-1.26369	Down
FCRL1	-1.51626	0.331484	-1.3508	-4.36046	-3.369	-1.11852	-2.10413	Hypo	-1.32638	-0.0190219	-1.03024	-4.40426	-2.5678	-1.00215	-1.86619	Down
IFNE	-2.90704	-1.59847	-2.09212	-1.97812	-5.98346	-4.95742	-2.10712	Hypo	-2.78526	-2.06062	-1.84174	-2.16398	-5.17806	-4.58474	-1.74639	Down
PDGFB	-1.0619	-0.614894	1.65802	-2.50837	-2.46683	-1.37578	-2.11074	Hypo	-0.328543	-0.766586	2.09251	-2.20553	-1.51007	-0.825628	-1.8462	Down
CA8	-3.02861	-2.30291	-3.72094	-5.72751	-4.95812	-4.7183	-2.11716	Hypo	-2.7543	-2.62748	-3.45223	-4.8948	-4.13782	-4.20881	-1.46914	Down
C11orf96	1.0417	3.02995	0.778569	-1.09387	0.0667602	-0.478458	-2.11859	Hypo	1.16848	2.67632	1.11982	-1.26196	0.214005	-0.457303	-2.15663	Down
SPAG1	-0.892858	-1.14913	-0.989171	-2.7272	-3.79494	-2.87628	-2.12242	Hypo	-0.834003	-1.60071	-0.714396	-2.89216	-3.22256	-2.76825	-1.91129	Down
ZNF804A	-3.24405	-1.63147	-2.24501	-5.79448	-4.82087	-2.88006	-2.12496	Hypo	-2.86689	-2.07097	-1.93435	-5.25463	-4.03889	-2.77094	-1.73075	Down
KBTBD11	-0.758679	0.41594	-0.317246	-3.56367	-2.5223	-0.976178	-2.13406	Hypo	-0.697116	0.0234566	0.0130869	-3.67054	-2.13859	-0.937037	-2.02853	Down
LMOD1	-1.00884	-0.596929	-0.878419	-3.201	-2.95399	-2.73155	-2.13412	Hypo	-0.949972	-1.03569	-0.585826	-2.62502	-2.52025	-2.63586	-1.73655	Down
PTGDS	1.82368	2.2992	1.25876	-1.0798	-0.691321	0.746208	-2.13552	Hypo	2.09904	2.00524	1.70454	-0.555828	-0.107172	0.887476	-1.86145	Down
ADH1B	-3.22934	-2.73919	-2.83741	-5.76985	-6.05016	-3.40612	-2.14006	Hypo	-2.94217	-3.12105	-2.51417	-4.87759	-4.96361	-3.12819	-1.464	Down
C9orf135	-1.63694	-1.43316	-1.2362	-3.04371	-3.9609	-3.72485	-2.14105	Hypo	-1.48658	-1.64407	-0.968147	-2.5493	-2.89418	-3.13156	-1.49208	Down
KIAA1211L	-0.604971	-0.833802	-0.354171	-2.27115	-3.38357	-2.58533	-2.14903	Hypo	-0.533467	-1.27669	-0.0422315	-2.44847	-2.88642	-2.35233	-1.94494	Down
TUBB2B	-3.93248	-1.02554	-3.2031	-5.56945	-5.93862	-3.11614	-2.15436	Hypo	-3.70154	-1.4793	-2.9848	-5.18649	-5.07576	-2.97809	-1.69157	Down
CCDC170	-0.272751	-0.150618	0.420711	-1.42634	-2.69765	-2.34343	-2.15492	Hypo	0.22688	-0.378699	0.94246	-1.29942	-1.67749	-1.95191	-1.90649	Down
NR2F1	-0.291763	-0.212198	-0.0131937	-2.6298	-2.96435	-1.38782	-2.15494	Hypo	-0.220592	-0.638721	0.298782	-2.75402	-2.52686	-1.33815	-2.0195	Down
NIPSNAP3B	-3.51022	-3.04759	-1.27618	-4.12802	-5.66404	-4.54715	-2.16841	Hypo	-3.33221	-3.51532	-0.950521	-4.16749	-4.68731	-4.26228	-1.773	Down
KCNK5	-2.46464	-1.93591	-3.2986	-4.97449	-6.03632	-3.2055	-2.17238	Hypo	-2.38473	-2.39972	-3.08538	-4.91304	-5.41629	-3.06621	-1.84191	Down
DKK2	-1.88187	-2.07975	-1.62964	-3.78593	-4.75547	-3.56784	-2.17266	Hypo	-1.82126	-2.54525	-1.36826	-3.32731	-3.62557	-3.35208	-1.5234	Down
KIF26A	-1.18785	-0.444123	-0.747553	-4.02176	-2.07358	-2.80722	-2.17435	Hypo	-1.12973	-0.87862	-0.460888	-4.07787	-1.73663	-2.6997	-2.01499	Down
C9orf152	-2.11673	-2.77568	-2.21776	-2.95354	-5.96578	-4.71515	-2.17477	Hypo	-2.05068	-3.24907	-1.97003	-3.10139	-5.10771	-4.39656	-1.77863	Down
LRRN3	-3.10269	-2.68853	-3.22182	-6.22924	-4.60747	-4.7052	-2.17629	Hypo	-2.96646	-3.16686	-3.00708	-5.39651	-3.87425	-4.15589	-1.42875	Down
C5orf49	-2.52091	-2.57939	-2.27611	-5.0281	-5.09252	-3.80644	-2.18355	Hypo	-2.2334	-2.98658	-2.0058	-4.69055	-4.23079	-3.23496	-1.64351	Down
CCL21	-0.834205	-0.00439182	-0.635524	-3.45736	-2.66676	-1.90074	-2.18358	Hypo	-0.528611	-0.279743	-0.221072	-2.72649	-1.7204	-1.38986	-1.60244	Down
FRZB	-2.82373	-1.79677	-2.26232	-6.25985	-3.73827	-3.43986	-2.18505	Hypo	-2.71082	-2.26315	-2.01739	-5.41379	-3.17839	-3.28599	-1.62894	Down
PTGER2	-1.71901	-1.52246	-2.24542	-6.26136	-2.71527	-3.06951	-2.18642	Hypo	-1.65236	-1.98321	-2.00132	-5.4162	-2.31304	-2.93935	-1.67723	Down
WNT9A	-0.660321	-0.204875	0.696003	-2.72963	-1.89904	-2.10226	-2.18725	Hypo	-0.581534	-0.632382	1.03719	-2.89353	-1.59046	-2.0377	-2.11499	Down
PLA2G10	-2.32881	-0.670235	-2.27362	-4.33309	-4.6358	-2.86836	-2.1882	Hypo	-2.12869	-1.09064	-2.02668	-4.37699	-3.36958	-2.7241	-1.74156	Down
ANKRD37	-0.69355	-0.639573	-0.554035	-3.82267	-2.89928	-1.74788	-2.19422	Hypo	-0.626659	-1.08129	-0.24909	-3.91483	-2.47664	-1.69574	-2.04339	Down
MGP	0.110047	-0.287785	0.284777	-1.99679	-1.67462	-2.82323	-2.20056	Hypo	0.335402	-0.718255	0.637441	-2.13578	-1.30551	-2.61605	-2.10398	Down
CHRFAM7A	-2.37575	-1.78375	-2.33517	-6.25393	-3.91514	-2.98651	-2.22031	Hypo	-2.3003	-2.2494	-2.08545	-5.19094	-3.31873	-2.86651	-1.58034	Down
RGS5	2.89439	3.65018	3.30646	0.20195	1.56613	1.41066	-2.2241	Hypo	3.11625	3.27154	3.70749	0.0275537	1.60531	1.40199	-2.35348	Down
DACT1	-2.02319	-1.2653	0.727175	-3.80326	-2.74898	-2.69836	-2.22976	Hypo	-1.44892	-1.57606	1.10519	-3.2262	-1.78122	-2.31557	-1.80106	Down
CFAP54	-0.0102267	-0.491807	0.606304	-3.66989	-1.46787	-1.46698	-2.23634	Hypo	0.0815439	-0.925447	0.944751	-3.77876	-1.19819	-1.41873	-2.16551	Down
RP1-288H2.5	-0.564011	-0.421059	1.09477	-2.74443	-2.6631	-1.19771	-2.23831	Hypo	-0.176573	-0.650659	1.54281	-2.63272	-1.77672	-0.898553	-2.00786	Down
FILIP1	-1.9608	-1.17407	-0.64771	-4.3364	-4.23	-1.93574	-2.23985	Hypo	-1.89952	-1.62739	-0.352112	-4.38417	-3.57114	-1.87728	-1.98452	Down
FAM134B	-1.91493	-0.88674	-1.75261	-4.31415	-3.81425	-3.15371	-2.24261	Hypo	-1.79261	-1.33374	-1.48753	-4.26023	-3.24056	-3.01904	-1.96865	Down
CFAP73	-3.52972	-3.19253	-3.2564	-5.28849	-5.70042	-5.71956	-2.24327	Hypo	-3.35029	-3.65833	-3.03963	-4.51318	-4.35875	-5.39295	-1.40554	Down
EGR1	2.43212	1.75075	3.73335	-0.179893	0.692985	0.669585	-2.24452	Hypo	2.6364	1.37742	4.11791	-0.384397	0.802408	0.671081	-2.34755	Down
AK1	-0.63036	0.404604	-0.841506	-4.22558	-2.88855	-0.716135	-2.25434	Hypo	-0.559343	0.0119313	-0.559223	-4.27882	-2.46552	-0.69656	-2.11142	Down
NAP1L2	0.577161	0.304647	0.515405	-3.48126	-1.86624	-0.0344375	-2.25972	Hypo	0.672993	-0.100917	0.859856	-3.55267	-1.54838	-0.0244571	-2.18581	Down
GNG7	-3.1382	-1.7484	-3.34578	-6.05776	-5.29927	-3.66357	-2.26274	Hypo	-2.99735	-2.21236	-3.13462	-5.26465	-4.27346	-3.4885	-1.56076	Down
PYGM	-2.63619	-2.3272	-1.75516	-4.55643	-5.99777	-2.96318	-2.26628	Hypo	-2.54286	-2.80428	-1.48545	-4.54558	-5.32583	-2.84264	-1.96049	Down
IFT46	1.31401	1.44833	1.69035	-0.669163	-1.60482	-0.0935913	-2.27342	Hypo	1.45978	1.06084	2.05424	-0.879742	-1.32624	-0.0812126	-2.28735	Down
JCHAIN	7.22382	6.90281	6.83889	1.80004	5.925	6.41902	-2.27382	Hypo	7.31937	6.39567	7.23485	1.69721	5.63177	6.17499	-2.48198	Down
GSTA5	0.598668	0.189188	1.37774	-0.0402649	-3.69032	-0.941531	-2.27924	Hypo	0.859142	-0.132687	1.77491	-0.0178393	-2.71633	-0.760061	-1.99853	Down
ANXA1	-0.474243	-0.0995104	0.573104	-2.68669	-1.8037	-2.37039	-2.28671	Hypo	-0.343218	-0.519805	0.917436	-2.56774	-1.46015	-2.11473	-2.06568	Down
CABP4	-2.5839	-1.69328	-2.53923	-5.99453	-5.34265	-2.3403	-2.28702	Hypo	-2.49432	-2.16082	-2.25841	-5.31122	-4.4494	-2.26148	-1.70285	Down
CXCL2	-0.766609	0.609711	-0.0178723	-4.4486	-1.41141	-1.19527	-2.29351	Hypo	-0.706062	0.221049	0.295286	-4.48446	-1.14873	-1.15168	-2.19838	Down
PNOC	0.171064	1.48285	-0.191659	-4.00407	-1.35395	-0.068533	-2.29627	Hypo	0.269069	1.09409	0.137045	-4.07567	-1.04567	-0.0562716	-2.22594	Down
EFNB2	-4.38961	-2.50781	-3.08751	-5.21506	-6.02258	-5.64709	-2.29994	Hypo	-4.0758	-2.98814	-2.87027	-5.04804	-5.37452	-5.20414	-1.89749	Down
FAM47E-STBD1	-3.07607	-3.25738	-2.37863	-3.94379	-6.01935	-5.67655	-2.30921	Hypo	-2.94297	-3.71939	-2.11109	-3.88577	-5.37164	-5.23587	-1.90661	Down
CLGN	-2.52346	-2.86785	-2.79738	-3.49745	-6.03535	-5.69457	-2.34623	Hypo	-2.43881	-3.33647	-2.56854	-3.47512	-5.38671	-5.34473	-1.95425	Down
RERG	-0.0683395	-0.534971	1.0345	-1.07334	-2.49397	-3.04614	-2.34821	Hypo	0.0196789	-0.974924	1.38341	-1.28387	-2.11955	-2.91811	-2.2499	Down
FGF9	-1.18828	-1.87443	-1.2929	-4.80955	-3.22576	-3.39252	-2.35741	Hypo	-1.13024	-2.34084	-1.02378	-4.57019	-2.75337	-3.24507	-2.02459	Down
DCDC2C	-3.03132	-3.60148	-3.25476	-6.31805	-4.74292	-5.93624	-2.36988	Hypo	-2.09914	-3.39768	-2.39564	-4.604	-3.41111	-4.32359	-1.48208	Down
ZMYND10	-2.76947	-2.05695	-2.34218	-4.6802	-4.84501	-4.75515	-2.37059	Hypo	-2.40915	-2.49105	-2.03054	-3.48351	-3.41257	-3.41703	-1.12746	Down
TRIM63	-2.41701	-2.13645	-0.23634	-4.31549	-4.44567	-3.23766	-2.40301	Hypo	-2.07288	-2.53336	0.0995256	-4.35968	-3.73927	-2.9678	-2.18668	Down
SNAI1	-2.35076	-1.28082	-2.85006	-6.23842	-3.34302	-4.1134	-2.4044	Hypo	-2.27759	-1.73483	-2.6249	-5.40309	-2.84462	-3.89002	-1.83347	Down
SOD3	0.222709	0.4534	0.673788	-2.90788	-2.2307	-0.73241	-2.40696	Hypo	0.406094	0.117079	1.03666	-2.62646	-1.71975	-0.655629	-2.18723	Down
VSIG8	-1.78728	-1.35678	-1.2654	-3.4642	-4.80671	-3.37159	-2.41102	Hypo	-1.72137	-1.81225	-0.996206	-3.51979	-4.02951	-3.22703	-2.08217	Down
LIN7A	-0.947635	0.298547	-0.616977	-3.87779	-2.83513	-1.80085	-2.4159	Hypo	-0.889286	-0.106774	-0.31553	-3.94933	-2.41571	-1.74495	-2.26613	Down
CFAP69	-0.774852	-0.73869	-0.164043	-2.94817	-3.67091	-2.31211	-2.41787	Hypo	-0.667401	-1.16979	0.158565	-3.09791	-3.03285	-2.14339	-2.1985	Down
TTC12	-1.6567	-1.79615	-1.4099	-4.19896	-4.30259	-3.6247	-2.42117	Hypo	-1.57566	-2.2622	-1.14088	-3.84493	-3.61713	-3.45044	-1.97792	Down
TXLNB	-2.1256	-1.58097	-1.66191	-5.76215	-4.35671	-2.52318	-2.42452	Hypo	-2.05997	-2.04288	-1.40212	-5.24098	-3.54331	-2.44346	-1.90759	Down
MNS1	-0.549858	-0.574853	0.164608	-1.58308	-3.64496	-3.01477	-2.42757	Hypo	-0.480075	-1.01613	0.480871	-1.78095	-3.09733	-2.89329	-2.25208	Down
CDKN2B	-0.820882	0.334839	-0.785371	-5.56249	-1.30603	-1.72716	-2.44142	Hypo	-0.759583	-0.065661	-0.499263	-5.1932	-1.05106	-1.67858	-2.19944	Down
ZFPM2	-3.53214	-2.14077	-2.22428	-5.83371	-5.86381	-3.60721	-2.46918	Hypo	-3.3524	-2.60956	-1.97795	-5.25927	-4.84192	-3.43705	-1.86611	Down
RP11-644F5.10	-2.26734	-2.21546	-1.11224	-6.37495	-3.85138	-2.79137	-2.47422	Hypo	-2.1974	-2.69054	-0.829764	-5.07725	-3.27095	-2.68942	-1.7733	Down
ZNF273	0.518612	0.972221	1.2311	-1.84618	-2.09972	-0.755534	-2.47445	Hypo	0.613253	0.585778	1.59072	-2.03325	-1.76494	-0.733222	-2.44039	Down
CCDC113	-1.11005	-1.38309	-0.792608	-3.8183	-4.16557	-2.72796	-2.47536	Hypo	-0.982666	-1.83989	-0.485116	-3.55127	-3.26328	-2.53976	-2.01554	Down
SELP	-1.40753	0.111439	-1.30956	-4.75047	-2.75267	-2.52995	-2.47581	Hypo	-1.30409	-0.30513	-1.03789	-4.0978	-2.34709	-2.45009	-2.08263	Down
GDF7	-1.00086	1.07071	0.406909	-3.76823	-1.63561	-1.55838	-2.47966	Hypo	-0.941159	0.688297	0.741747	-3.86679	-1.35296	-1.51359	-2.40741	Down
PON3	-3.94902	-2.22984	-4.34879	-6.22643	-6.02298	-5.72458	-2.48211	Hypo	-3.71475	-2.705	-4.12061	-5.39323	-5.38361	-5.4077	-1.88139	Down
ALDH7A1	-1.83508	-1.94175	-1.62534	-4.19037	-4.83755	-3.93955	-2.52177	Hypo	-1.77252	-2.40366	-1.35077	-4.23394	-4.03568	-3.72963	-2.15743	Down
IGSF10	-2.97744	-2.25737	-3.12037	-4.22755	-6.03176	-5.68352	-2.52922	Hypo	-2.85304	-2.7324	-2.90475	-4.28297	-5.36872	-5.33513	-2.16554	Down
HPGD	1.53298	2.58247	1.00213	-2.23041	-0.39282	0.144722	-2.53203	Hypo	1.70244	2.23218	1.35648	-1.85757	-0.177968	0.198341	-2.3761	Down
BBOF1	-0.327754	-0.428895	-0.24653	-2.43512	-3.39142	-2.78374	-2.5357	Hypo	-0.0728477	-0.688935	0.211838	-1.39665	-1.95522	-2.18857	-1.6635	Down
SOX17	-2.86441	-1.25808	-1.49733	-5.65627	-4.24121	-3.34689	-2.54151	Hypo	-2.74546	-1.70889	-1.23142	-5.20732	-3.57582	-3.19825	-2.09854	Down
FAM216B	-2.86661	-2.93303	-2.17609	-4.71629	-5.97689	-4.97762	-2.56502	Hypo	-2.7476	-3.40347	-1.91471	-4.00709	-5.17799	-4.6035	-1.9076	Down
TCF7	-0.0857008	0.699316	-0.558807	-3.81662	-3.05865	-0.790064	-2.57338	Hypo	0.061327	0.339923	-0.163104	-2.98941	-2.31635	-0.695905	-2.07994	Down
SGCG	0.739378	0.815108	2.33883	-3.15706	-1.21242	0.537941	-2.57496	Hypo	0.982191	0.467262	2.72392	-2.89759	-0.614013	0.607868	-2.35904	Down
HRASLS2	-1.60129	-2.65763	-1.1602	-4.86	-4.70952	-3.57827	-2.57622	Hypo	-1.53389	-3.13614	-0.889403	-4.83798	-3.9554	-3.41104	-2.215	Down
C8orf48	-2.1524	-1.84408	-2.77216	-5.86556	-4.92274	-3.71202	-2.57723	Hypo	-2.08685	-2.30979	-2.53976	-5.25653	-4.10414	-3.52288	-1.98239	Down
CYS1	-2.566	-1.12703	-1.95202	-6.16948	-3.35207	-3.87892	-2.58515	Hypo	-2.4773	-1.57742	-1.69931	-5.35093	-2.85009	-3.67751	-2.0415	Down
DDX43	-3.77617	-1.44693	-1.54602	-4.93298	-4.17844	-5.41492	-2.58574	Hypo	-3.56562	-1.90867	-1.2794	-4.83289	-3.52042	-4.9174	-2.17234	Down
FAM47E	-0.908898	-1.65867	-1.09465	-2.74521	-4.79816	-3.91731	-2.59949	Hypo	-0.819994	-2.07582	-0.817753	-2.80295	-4.01357	-3.61303	-2.23866	Down
CLMN	-2.22755	-2.4574	-2.13015	-4.04236	-6.0384	-4.55806	-2.60791	Hypo	-2.15615	-2.93982	-1.8784	-3.96262	-5.39671	-4.27478	-2.21991	Down
AMICA1	3.21385	3.95348	2.65271	-2.30254	1.29855	2.93966	-2.62812	Hypo	3.4486	3.6144	3.03581	-2.18104	1.37907	2.90393	-2.66562	Down
RAB3B	-0.282918	-0.435668	0.00117967	-3.56131	-2.3244	-2.71988	-2.62939	Hypo	-0.209816	-0.869942	0.317567	-3.68138	-1.96912	-2.62552	-2.50461	Down
MORN3	0.574925	0.330219	1.09203	-2.79681	-2.25135	-0.855492	-2.63361	Hypo	0.671274	-0.0711076	1.46009	-2.92939	-1.90486	-0.827941	-2.57415	Down
TCEAL2	-2.49613	-2.60786	-2.7171	-5.15121	-6.00507	-4.58226	-2.63915	Hypo	-2.41252	-3.08857	-2.42076	-4.26273	-4.65421	-4.28769	-1.76093	Down
CCDC153	-0.402756	-0.407734	0.258343	-2.7062	-2.96786	-2.86381	-2.66191	Hypo	-0.259919	-0.799669	0.599457	-2.64027	-2.34497	-2.58362	-2.36958	Down
DNAH6	-1.40232	-1.82963	-1.26249	-3.89258	-4.6641	-3.9928	-2.68501	Hypo	-1.27527	-2.28699	-0.903966	-3.08079	-3.31664	-3.78388	-1.90502	Down
CRIP3	-1.74442	0.662205	-1.57573	-4.52801	-4.57118	-1.65206	-2.69777	Hypo	-1.67791	0.278469	-1.31196	-4.49379	-3.83906	-1.60506	-2.40884	Down
SNCAIP	-2.06104	-2.22574	-1.72882	-6.27336	-3.80651	-4.03625	-2.70017	Hypo	-1.99768	-2.69722	-1.42282	-5.42221	-3.23707	-3.81974	-2.12043	Down
TFF1	0.604465	-2.28564	-0.838821	-3.60606	-3.60533	-3.40989	-2.70043	Hypo	0.828278	-2.45908	-0.417534	-2.78721	-2.09006	-2.38745	-1.73879	Down
BEST4	0.460389	-0.0428569	1.25539	-2.11435	-2.27067	-2.05361	-2.70385	Hypo	0.743726	-0.28504	1.6783	-1.09008	-1.30468	-1.47788	-2.00321	Down
LRRC23	1.52853	1.15119	1.5488	-0.9041	-1.88358	-1.11161	-2.70927	Hypo	1.74309	0.833498	1.93525	-0.904568	-1.35423	-0.958753	-2.57646	Down
PTX3	-3.23093	-0.892268	-2.3573	-5.9511	-4.5284	-4.14769	-2.71556	Hypo	-3.08251	-1.33989	-1.95698	-5.29753	-3.81119	-3.92959	-2.21965	Down
ADH1A	-1.34323	-0.790975	-1.38571	-2.86624	-5.88394	-2.92838	-2.71955	Hypo	-1.28469	-1.23384	-1.11505	-3.01738	-4.84934	-2.81058	-2.34791	Down
PRRX2	-0.949071	-0.550964	-0.694896	-6.24293	-1.8576	-2.25988	-2.72183	Hypo	-0.891417	-0.953237	-0.402043	-5.39855	-1.49704	-2.18965	-2.27951	Down
CD1D	1.66158	2.9423	1.6887	-2.4622	-1.0143	1.54027	-2.74293	Hypo	1.85283	2.60418	2.08317	-2.43723	-0.655388	1.54737	-2.69514	Down
TIMP4	-2.64452	-3.69473	-1.66574	-4.50739	-6.0317	-5.70391	-2.746	Hypo	-2.55218	-4.14965	-1.40764	-4.52693	-5.366	-5.37367	-2.38571	Down
UBXN10	-1.88795	-1.79215	-1.57149	-4.42048	-4.64333	-4.44764	-2.75329	Hypo	-1.65942	-2.15231	-1.25375	-4.13525	-3.62612	-3.55325	-2.08304	Down
C1orf115	1.68469	2.26718	1.91054	-1.94605	-0.994256	0.471146	-2.77719	Hypo	1.88816	1.91081	2.27825	-1.98413	-0.759246	0.481132	-2.77982	Down
CCDC89	-0.365636	-0.445846	-0.544959	-1.22553	-4.38876	-4.09696	-2.78494	Hypo	-0.291888	-0.880549	-0.238692	-1.40801	-3.69003	-3.87843	-2.52178	Down
SEMA3A	-0.504362	-0.466015	-0.827435	-6.22563	-2.77031	-1.17874	-2.79229	Hypo	-0.436258	-0.900219	-0.542645	-5.38646	-2.36114	-1.13541	-2.33463	Down
TSPAN1	2.29854	1.56445	2.78522	1.26423	-1.60397	-1.41092	-2.79962	Hypo	2.51974	1.17664	3.17432	1.13825	-1.31097	-1.3614	-2.80161	Down
DRD1	-2.764	-2.37317	-2.06222	-4.90112	-5.97613	-4.79064	-2.82283	Hypo	-2.65411	-2.85347	-1.81089	-4.86619	-5.28222	-4.45724	-2.42906	Down
KRT23	0.382133	-0.637732	-1.74747	-4.39434	-2.37543	-3.7128	-2.8265	Hypo	0.528137	-1.05714	-1.42336	-3.25655	-1.97677	-3.49762	-2.25953	Down
CCDC96	-0.141496	0.34586	0.469566	-2.09208	-3.48759	-2.23741	-2.83034	Hypo	-0.0342169	-0.0144076	0.815602	-2.04649	-2.6632	-2.1053	-2.52732	Down
OMD	-1.57998	-2.14641	-1.78872	-6.14389	-2.4485	-5.43976	-2.83902	Hypo	-1.5139	-2.61333	-1.52673	-5.34831	-2.07897	-4.91905	-2.23079	Down
CFAP47	-2.77402	-2.19155	-1.77396	-4.63739	-5.99956	-4.62104	-2.83948	Hypo	-2.66383	-2.66502	-1.50972	-4.50323	-5.25108	-4.32636	-2.41404	Down
PKNOX2	-2.3302	-2.02522	-3.87414	-5.6342	-6.05365	-5.07351	-2.84393	Hypo	-2.18414	-2.48983	-3.52135	-4.91296	-4.57068	-4.67394	-1.98742	Down
DNAJB13	-0.541625	-0.522134	-0.0855716	-2.69866	-3.46196	-3.56077	-2.85735	Hypo	-0.431653	-0.962214	0.224913	-2.13322	-2.64683	-2.97584	-2.19564	Down
DYX1C1	-2.38267	-3.17919	-1.88767	-5.08942	-6.03809	-4.89479	-2.85759	Hypo	-2.3075	-3.63981	-1.62928	-4.99285	-5.38314	-4.53586	-2.44509	Down
ZNF474	-2.76035	-2.93962	-2.33542	-5.42815	-5.35866	-5.8364	-2.8626	Hypo	-2.34647	-3.328	-1.98708	-4.23466	-3.99488	-4.92273	-1.83024	Down
DRC1	-0.358742	-0.289942	-0.0291175	-2.88705	-3.09965	-3.30523	-2.87138	Hypo	-0.132805	-0.608149	0.360802	-1.93887	-2.07729	-2.39294	-2.00965	Down
TMEM213	-0.741099	-3.11992	-2.12124	-4.02392	-5.99863	-4.59875	-2.87968	Hypo	-0.679056	-3.58634	-1.86933	-4.10115	-5.33855	-4.30916	-2.53804	Down
RPTN	-2.67437	-1.96629	-4.45323	-6.04143	-5.99268	-5.71108	-2.88377	Hypo	-2.57531	-2.42885	-4.21718	-5.32693	-5.33088	-5.38107	-2.27251	Down
PSCA	-1.63464	-2.80286	-2.53017	-6.26899	-4.04999	-5.35466	-2.90199	Hypo	-1.56814	-3.27738	-2.29274	-5.32601	-3.42904	-4.88635	-2.16771	Down
ADRA2A	0.073292	0.812421	0.210767	-4.71159	-2.08558	-0.825009	-2.90622	Hypo	0.17711	0.419178	0.533503	-3.92095	-1.75223	-0.768191	-2.52372	Down
SPATA17	-2.70002	-2.1145	-1.2538	-3.09467	-5.99228	-5.72178	-2.91347	Hypo	-2.59692	-2.58085	-0.984123	-3.23936	-5.3072	-5.39103	-2.5919	Down
CFTR	-3.36926	-2.98889	-2.76702	-6.19644	-5.98401	-5.6931	-2.91613	Hypo	-3.20346	-3.45622	-2.53681	-5.37249	-5.29389	-5.34893	-2.27294	Down
EFHC2	-2.14708	-2.74617	-1.72454	-4.71222	-5.07102	-5.68665	-2.9507	Hypo	-2.08169	-3.21926	-1.4659	-4.71108	-4.22933	-5.31022	-2.49459	Down
ASTN1	-0.116249	0.322615	1.68966	-3.70247	-2.55504	-0.704532	-2.95269	Hypo	0.0565458	-0.0600579	2.07002	-3.40341	-1.93905	-0.621597	-2.67685	Down
CD79B	-2.08431	0.341447	-1.88467	-6.22263	-4.24206	-2.02683	-2.95466	Hypo	-1.96912	-0.0413279	-1.626	-5.33683	-3.52053	-1.96176	-2.39422	Down
MAATS1	-1.72673	-1.80946	-0.932373	-3.56229	-5.24054	-4.58933	-2.97453	Hypo	-1.65921	-2.27599	-0.656921	-3.68356	-4.36084	-4.30024	-2.58417	Down
CATG00000115856.1	-3.04859	-1.83438	-2.21749	-6.33222	-5.53311	-4.24765	-3.00417	Hypo	-2.65041	-2.24364	-1.89575	-4.97952	-4.56017	-3.60876	-2.11955	Down
RSPH4A	0.793932	0.470515	1.30551	-1.14973	-2.88159	-2.47099	-3.02409	Hypo	0.932957	0.0907523	1.67995	-0.883073	-2.12267	-2.10419	-2.60453	Down
LCA5L	-3.19517	-2.76538	-1.54051	-5.4951	-6.00865	-5.0745	-3.02573	Hypo	-3.0501	-3.24115	-1.27276	-5.15966	-5.3511	-4.6798	-2.54218	Down
C3	0.72245	2.1354	0.477247	-4.28993	-1.13951	-0.408962	-3.05783	Hypo	0.897062	1.79942	0.839474	-3.45646	-0.576694	-0.341057	-2.63672	Down
AC108868.4	-1.53273	-0.0716126	-1.36079	-6.23612	-4.31566	-1.58886	-3.05851	Hypo	-1.4691	-0.496873	-1.08862	-5.40533	-3.63377	-1.54091	-2.50847	Down
CLDN8	-1.95481	-1.62731	-0.522578	-3.42376	-4.93141	-4.93191	-3.06079	Hypo	-1.89385	-2.09281	-0.21717	-3.55604	-4.11731	-4.57194	-2.68049	Down
CYP1B1	2.94283	3.94985	2.59393	-3.51092	1.91089	1.8307	-3.08531	Hypo	3.16296	3.5884	2.9689	-3.46392	1.91212	1.80895	-3.15437	Down
DMRTA1	-2.57743	-2.2169	-3.02287	-6.14529	-5.95861	-4.98551	-3.09073	Hypo	-2.48817	-2.69036	-2.79716	-5.3438	-5.11124	-4.60811	-2.36249	Down
GDF10	-1.37519	-0.923178	0.959626	-2.9023	-4.639	-3.0969	-3.09982	Hypo	-1.31593	-1.37464	1.47992	-2.44797	-3.89526	-2.96688	-2.69982	Down
LOXL4	1.30136	-0.229189	1.42531	-3.07265	-1.71107	-2.06069	-3.11396	Hypo	1.48442	-0.534195	1.82155	-2.19084	-1.21797	-1.63273	-2.60444	Down
FGF10	-3.3919	-2.52808	-2.24874	-6.40604	-5.13362	-5.98492	-3.11862	Hypo	-2.63058	-2.62344	-1.79208	-5.08442	-3.49445	-4.27005	-1.93428	Down
CFAP53	-0.6217	-0.621359	0.455621	-3.07162	-4.52157	-2.6849	-3.16355	Hypo	-0.53734	-1.06019	0.808831	-3.12115	-3.80376	-2.58945	-2.90855	Down
SLC22A4	-1.1697	-1.59792	-1.02225	-4.51565	-4.89237	-3.94242	-3.18686	Hypo	-1.09874	-2.02134	-0.739209	-3.64233	-3.63314	-3.15599	-2.19072	Down
SERPINB3	0.474551	-1.01012	0.700985	-3.65358	-2.23057	-3.52145	-3.19034	Hypo	0.581881	-1.46064	1.04179	-3.51148	-1.78615	-3.26405	-2.90824	Down
WDR66	0.936034	0.493241	1.2667	-2.21028	-2.63545	-2.08077	-3.20749	Hypo	1.09387	0.185906	1.65213	-1.98036	-1.69342	-1.64483	-2.75017	Down
ADRA2C	-1.06883	0.493288	-0.281524	-4.7155	-3.80816	-1.97581	-3.21413	Hypo	-1.01042	0.101169	0.0266508	-4.54875	-3.23482	-1.91458	-2.93852	Down
PRR15	2.15213	1.01794	2.37742	0.43673	-2.15883	-2.52912	-3.26624	Hypo	2.34437	0.635741	2.75332	0.280878	-1.82194	-2.44452	-3.23967	Down
CCDC173	-2.4901	-2.91055	-1.36126	-4.92271	-5.98201	-5.6962	-3.27967	Hypo	-2.40655	-3.3821	-1.08733	-4.8821	-5.3156	-5.35352	-2.89174	Down
CCL19	-0.160263	0.367219	-0.492252	-4.50152	-3.94091	-1.72814	-3.29509	Hypo	-0.0436771	-0.0225425	-0.184834	-3.75026	-3.24507	-1.67808	-2.80745	Down
C4orf22	-2.08559	-2.60798	-1.64263	-4.61579	-5.96436	-5.67797	-3.3073	Hypo	-2.02307	-3.08792	-1.36286	-4.31547	-4.66163	-5.28597	-2.59641	Down
MFSD6L	-1.79005	-1.41406	-2.2915	-6.20452	-5.98488	-3.31673	-3.33684	Hypo	-1.72419	-1.87055	-2.04396	-5.37063	-5.19411	-3.16907	-2.69837	Down
MEOX1	0.64748	1.80381	0.391195	-6.15004	-0.71913	-0.407239	-3.37296	Hypo	0.747859	1.43577	0.724795	-5.34547	-0.511241	-0.38939	-3.05151	Down
LRRC34	-2.26108	-2.00507	-1.27952	-6.20943	-5.09183	-4.38316	-3.37959	Hypo	-2.19093	-2.4697	-1.0101	-5.38167	-4.24621	-4.12303	-2.69339	Down
C1orf168	-0.434958	-1.48913	-0.389047	-3.61947	-4.74333	-4.10792	-3.38586	Hypo	-0.34961	-1.9462	-0.0792382	-3.13907	-3.8766	-3.54048	-2.72703	Down
DIO3	-2.47822	-2.54407	-1.57991	-5.99041	-5.9951	-4.78866	-3.39066	Hypo	-2.39595	-3.02629	-1.3164	-5.31022	-5.34438	-4.45835	-2.79144	Down
DDIT4L	-0.73041	-0.909268	-1.14864	-5.65268	-4.10787	-3.37014	-3.44746	Hypo	-0.667527	-1.35892	-0.878409	-5.21284	-3.48017	-3.21851	-3.00222	Down
MAP6	-2.60624	-2.9086	-2.12856	-6.26294	-6.04066	-5.70249	-3.45423	Hypo	-2.51469	-3.3802	-1.87383	-5.41827	-5.39204	-5.37187	-2.80449	Down
CCDC39	-1.79529	-2.19414	-1.29076	-4.5287	-5.94009	-5.46878	-3.55246	Hypo	-1.72954	-2.6653	-1.01834	-4.50613	-5.08509	-4.90145	-3.0265	Down
MS4A8	-1.79479	-1.91418	-0.90893	-3.54956	-6.01948	-5.73401	-3.56172	Hypo	-1.5967	-2.36373	-0.568342	-3.67035	-5.37003	-5.4123	-3.30797	Down
FOS	2.00498	0.346603	4.12402	-2.45309	-0.856869	-0.900321	-3.56196	Hypo	2.1851	-0.0516029	4.51617	-2.63185	-0.633141	-0.857502	-3.59072	Down
ERICH5	-1.29517	-1.64295	-0.791358	-3.38657	-5.35733	-5.71964	-3.57803	Hypo	-1.21742	-2.02316	-0.488286	-3.36298	-4.45046	-5.39739	-3.16065	Down
TEKT1	-2.48751	-2.48169	-2.02243	-6.13018	-5.94001	-5.67233	-3.58363	Hypo	-2.40448	-2.96237	-1.7707	-5.33716	-5.07833	-5.20616	-2.82804	Down
MSMB	1.01386	-0.338728	0.868076	-3.31605	-3.17436	-2.77	-3.60121	Hypo	1.24083	-0.773435	1.22296	-2.97285	-2.71134	-2.66877	-3.34777	Down
NOG	-1.95946	-0.081852	-0.450894	-5.55477	-6.02541	-1.7476	-3.61186	Hypo	-1.89805	-0.509274	-0.133859	-5.18849	-5.3782	-1.69745	-3.24099	Down
FHL1	2.37268	3.05637	2.33466	-3.50372	-0.612063	0.92874	-3.65025	Hypo	2.58012	2.71036	2.70385	-3.63175	-0.410438	0.943144	-3.69779	Down
DRC3	0.0519003	0.109501	0.861124	-2.99817	-3.90041	-3.26304	-3.72805	Hypo	0.149053	-0.312798	1.23231	-2.23509	-3.04549	-2.85084	-3.06666	Down
CHP2	-0.673891	-3.51743	-2.54253	-6.26315	-6.03785	-5.69488	-3.75401	Hypo	-0.608987	-3.97495	-2.26231	-5.42583	-5.38308	-5.35134	-3.10467	Down
SRD5A2	-2.53414	-3.33116	-0.765394	-6.22814	-6.01954	-5.72833	-3.78177	Hypo	-2.44814	-3.7986	-0.475612	-5.39328	-5.37274	-5.39952	-3.14773	Down
DPT	1.88014	1.975	2.15484	-6.24402	0.421354	0.437411	-3.79842	Hypo	2.11907	1.62027	2.52527	-5.40829	0.628858	0.46477	-3.52643	Down
ZFP57	-1.73532	0.296091	-1.36796	-4.71557	-5.07632	-4.48276	-3.82249	Hypo	-1.66808	-0.109565	-1.09572	-3.692	-4.22374	-4.19961	-3.08066	Down
C6orf118	-1.95152	-2.41787	-0.464459	-4.76931	-5.81876	-5.76062	-3.83828	Hypo	-1.86838	-2.90307	-0.149846	-4.76331	-4.81648	-5.22018	-3.29289	Down
C11orf70	-1.3521	-1.63879	-0.453821	-4.79701	-4.57717	-5.70331	-3.87759	Hypo	-1.18916	-2.10373	-0.0895742	-4.79213	-3.84722	-5.37436	-3.54375	Down
SPATA18	-2.01028	-2.27929	-1.29855	-6.26714	-6.02826	-5.12237	-3.94322	Hypo	-1.94696	-2.75439	-1.02817	-5.32454	-5.37611	-4.71249	-3.22788	Down
LRRIQ1	1.19518	0.452935	1.91959	-1.47606	-3.50035	-3.42416	-3.98943	Hypo	1.334	0.0618204	2.28503	-1.67843	-2.98048	-3.27348	-3.87108	Down
CFAP58	-2.13088	-2.40079	-1.38002	-6.2004	-6.00446	-5.70265	-3.99861	Hypo	-2.0654	-2.88458	-1.10901	-5.37274	-5.34003	-5.36463	-3.33947	Down
SLPI	4.04465	1.63461	3.36819	-0.127859	-0.562666	-2.34692	-4.0283	Hypo	4.33757	1.25905	3.77159	-0.214861	-0.279444	-2.21415	-4.02555	Down
FAM154B	0.970759	0.511084	1.671	-1.9449	-3.76713	-3.30037	-4.05508	Hypo	1.10212	0.1195	2.03442	-1.62875	-3.06289	-2.9547	-3.63413	Down
PIGR	0.766466	-1.25951	-0.550668	-4.30478	-4.11416	-4.98254	-4.11926	Hypo	0.945181	-1.6259	-0.211029	-3.44382	-3.24356	-3.80982	-3.20182	Down
SCGB2A1	-0.429689	-0.572185	0.00499373	-4.62478	-6.03278	-2.74371	-4.13479	Hypo	-0.360355	-1.01301	0.321195	-4.56231	-5.38801	-2.64879	-3.84898	Down
IL33	1.71578	2.04634	1.58711	-3.1909	-3.2684	-0.618302	-4.14228	Hypo	1.89276	1.6783	1.95807	-3.33122	-2.78893	-0.594693	-4.08132	Down
TMEM232	-1.31979	-2.89271	-1.22878	-6.3939	-5.96713	-5.69779	-4.20585	Hypo	-1.25927	-3.36132	-0.961289	-4.75079	-5.19702	-5.35138	-3.23911	Down
CASC1	-0.352057	-0.911416	0.172124	-3.79002	-6.01817	-4.02518	-4.24734	Hypo	-0.279743	-1.36	0.488932	-3.87902	-5.36553	-3.81341	-3.96905	Down
FDCSP	2.60453	4.0132	0.565906	-6.15143	-1.44373	2.00673	-4.25736	Hypo	2.87765	3.66857	0.907552	-5.36665	-1.12895	2.00073	-3.98288	Down
SP5	0.815426	-0.388371	0.914992	-5.42661	-5.04014	-1.17852	-4.32911	Hypo	0.939435	-0.797354	1.28151	-4.48315	-3.62935	-1.1233	-3.55313	Down
SLC22A3	-0.0931833	-0.264282	-0.0386434	-6.07561	-5.03829	-2.32193	-4.34657	Hypo	-0.00738181	-0.693938	0.274037	-5.3168	-4.19106	-2.24224	-3.77427	Down
TMEM132C	-1.02963	-1.1953	0.631867	-6.16441	-5.94646	-2.60583	-4.37455	Hypo	-0.971364	-1.64897	0.973159	-5.35857	-5.10623	-2.51584	-3.77782	Down
AK7	-0.896957	-1.00186	-0.303095	-4.91794	-5.93073	-4.54631	-4.39769	Hypo	-0.837972	-1.45199	0.00657814	-4.85309	-4.8853	-4.25863	-3.90455	Down
CCDC181	-0.437185	-0.278374	0.629933	-4.03046	-5.3723	-3.8791	-4.39874	Hypo	-0.367961	-0.707835	0.970654	-4.08777	-4.45069	-3.67394	-4.03575	Down
SERPINB4	1.7319	0.621436	2.14351	-6.19307	-0.328661	-2.19118	-4.40325	Hypo	1.90022	0.233954	2.50007	-5.37317	-0.135977	-2.12283	-4.08874	Down
UPK1B	1.47491	1.00221	1.02275	-4.00301	-0.857328	-5.00895	-4.45638	Hypo	1.65237	0.633372	1.37544	-4.07192	-0.620251	-4.62099	-4.32478	Down
VWA3B	-1.64357	-2.04039	-0.960493	-6.27159	-6.04581	-5.71653	-4.46316	Hypo	-1.57625	-2.50411	-0.631612	-5.43323	-5.41414	-5.3833	-3.83957	Down
DNAAF1	-1.46461	-1.37601	-1.02222	-5.72	-5.9437	-5.67412	-4.49166	Hypo	-1.4042	-1.83193	-0.744894	-5.22838	-5.12118	-5.20882	-3.85912	Down
TSPAN19	-1.47138	-1.99145	-0.580488	-5.87819	-5.99589	-5.67751	-4.50276	Hypo	-1.41077	-2.45361	-0.276733	-4.81399	-5.22972	-5.30147	-3.73469	Down
KIAA2012	-1.56218	-1.69727	-1.2646	-6.37693	-6.03322	-5.73389	-4.54	Hypo	-1.49743	-2.16483	-0.995458	-5.14918	-5.39295	-5.41793	-3.76745	Down
MEOX2	0.418897	1.37679	1.1566	-6.21419	-4.26901	-0.290968	-4.57548	Hypo	0.513444	0.983603	1.51262	-5.38575	-3.60349	-0.277317	-4.09208	Down
C10orf107	-1.43586	-1.85778	-0.279258	-6.21371	-5.99311	-5.64496	-4.75963	Hypo	-1.3738	-2.3229	0.0295981	-5.37717	-5.23101	-5.11643	-4.01917	Down
PRR18	-0.00951207	-0.4707	0.373148	-4.68854	-6.00314	-3.82895	-4.80452	Hypo	0.0870742	-0.904036	0.712216	-4.46756	-5.35038	-3.5007	-4.40463	Down
DYDC1	-0.052656	-0.534277	0.866594	-3.57288	-5.10112	-5.73347	-4.89571	Hypo	0.0524671	-0.956233	1.22608	-3.32662	-4.23929	-4.95787	-4.28203	Down
CFAP52	-1.02355	-1.37492	-0.422214	-6.10941	-5.91395	-5.64613	-4.9496	Hypo	-0.965779	-1.83116	-0.112495	-5.33242	-4.92941	-5.09128	-4.14789	Down
TCTEX1D1	-0.942308	-0.618229	-0.45109	-6.05671	-5.87711	-5.23108	-5.05109	Hypo	-0.884096	-1.05901	-0.142234	-5.28625	-4.51458	-4.54716	-4.08755	Down
SNTN	-0.787129	-1.06237	-0.828252	-6.35185	-6.00562	-5.70631	-5.12868	Hypo	-0.728413	-1.51439	-0.542158	-4.80965	-5.24632	-5.36849	-4.21317	Down
C11orf97	-1.08993	-1.26689	-0.200767	-6.25962	-6.03363	-5.68589	-5.14052	Hypo	-1.03126	-1.72011	0.112621	-5.42078	-5.36983	-5.33638	-4.49608	Down
C11orf16	-0.797573	-1.31614	-0.215956	-6.31703	-6.00948	-5.73169	-5.24284	Hypo	-0.737794	-1.76883	0.0964897	-5.21572	-5.34902	-5.40846	-4.52102	Down
FOXJ1	2.39534	2.08414	2.5992	0.655845	-5.95482	-3.391	-5.25622	Hypo	2.6069	1.73992	2.98248	0.500746	-4.84885	-3.24095	-4.97279	Down
CFAP43	0.00291009	-0.807978	1.07493	-4.4026	-5.93103	-5.67498	-5.42616	Hypo	0.0960067	-1.24977	1.48473	-4.42731	-5.02784	-5.18055	-4.98889	Down
AGR3	1.10538	0.150771	1.51226	-2.09815	-6.23179	-5.58192	-5.56009	Hypo	1.25373	-0.236657	1.88905	-1.86653	-3.76211	-4.13433	-4.22303	Down
ALOX15	2.32055	0.142221	2.45923	-6.20239	-1.99924	-5.05742	-6.06035	Hypo	2.53723	-0.277724	2.84018	-5.37715	-1.67557	-4.67277	-5.60839	Down
LTF	6.50117	6.21167	3.3669	-1.78997	-0.499756	0.0822234	-6.09575	Hypo	6.58066	5.80214	3.79993	-0.852751	0.0360125	0.287328	-5.57071	Down
C20orf85	2.2433	1.79902	2.82891	-2.7889	-4.38346	-4.39433	-6.14598	Hypo	2.46234	1.43396	3.22358	-2.49677	-3.26384	-3.52437	-5.46829	Down
