# Supplementary material for: METTL14 promotes lipid metabolism reprogramming and sustains nasopharyngeal carcinoma progression via enhancing m6A modification of ANKRD22 mRNA
Source: Clin Transl Med. 2024 Jul 17;14(7):e1766. doi: 10.1002/ctm2.1766 (PMC11255023; doi:10.1002/ctm2.1766)
Supplement: Supplementary file 9 — Supporting Information [file CTM2-14-e1766-s009.xlsx]

## Sheet: Sheet1
Supplementary Table 8. List of genes in GSE12452 with a correlation coefficient greater than 0.5 with ANKRD22.
ID_REF	Gene Symbol	GSM312896	GSM312897	GSM312898	GSM312899	GSM312900	GSM312901	GSM312902	GSM312903	GSM312904	GSM312905	GSM312906	GSM312907	GSM312908	GSM312909	GSM312910	GSM312911	GSM312912	GSM312913	GSM312914	GSM312915	GSM312916	GSM312917	GSM312918	GSM312919	GSM312920	GSM312921	GSM312922	GSM312923	GSM312924	GSM312925	GSM312926	GSM312927	GSM312928	GSM312929	GSM312930	GSM312931	GSM312932	GSM312933	GSM312934	GSM312935	GSM312936	Correlation coefficient R	P value
239196_at	ANKRD22	9.84977	8.69533	7.80631	6.44005	8.39066	8.07582	8.62237	8.26632	8.43929	8.60326	8.26858	8.69565	9.39481	7.88867	10.6542	9.55228	10.1523	8.83077	9.7366	9.22726	8.8922	9.18185	9.36657	8.71553	9.06372	9.16201	9.99606	9.90023	8.47904	9.03087	9.34635	8.99019	8.03981	9.14212	8.39545	8.96016	8.41173	9.6602	8.78994	9.14387	10.1479	1	NA
209518_at	SMARCD1	8.37777	8.16346	7.83243	6.87779	7.89791	7.74484	7.86473	7.84073	7.74168	7.98303	8.09529	8.2442	8.00813	7.86301	8.20604	8.31209	7.99674	7.78441	8.57523	7.96743	7.87444	8.25722	8.18988	7.90034	8.381	8.10735	8.34401	8.31861	7.96131	7.99195	8.46194	8.0208	8.25799	8.31632	7.88373	8.37197	8.09862	8.51034	8.3116	8.1972	8.33606	0.723979	8.82008e-08
211410_x_at	KIR2DL5A	8.09417	7.92179	7.38223	6.55079	7.84571	7.62779	7.98199	7.78712	7.65419	7.98279	7.73864	7.92502	7.6325	7.81955	8.14522	7.93213	8.02774	7.70448	8.07109	8.01904	7.84996	8.17388	7.55734	7.9144	7.83879	8.214	8.00505	7.9359	7.53378	7.53464	8.18087	7.68382	7.7774	7.95036	7.7697	7.63939	7.59541	7.79485	7.84571	8.25365	8.32043	0.71221	1.76843e-07
1557114_a_at	C19orf82	7.69232	7.55182	7.16166	6.76833	7.60466	7.3702	7.6556	7.18437	7.21464	7.67126	7.58578	7.8992	7.78984	7.49023	8.41284	7.70182	7.91473	7.56141	8.23431	7.4189	7.65667	7.8893	7.55152	7.52076	7.59863	7.59338	8.25213	7.49574	7.53916	8.07117	7.68849	7.48347	7.74316	7.68339	7.78607	8.05759	8.018	7.62861	7.78901	7.8191	8.12973	0.693337	5.03815e-07
221698_s_at	CLEC7A	9.62519	8.09696	8.92027	8.63916	9.5676	9.05719	8.5559	8.6245	9.97398	9.1338	7.88054	9.32257	10.5105	8.59951	11.1105	10.395	10.7199	10.5833	9.13812	11.2815	9.91405	9.52085	10.6458	9.89232	9.38352	9.43478	11.3635	10.0905	9.05686	9.45857	10.0783	10.0698	8.34898	10.5295	9.64473	10.5171	8.89356	10.6755	11.162	11.0686	12.3127	0.678397	1.09306e-06
1558687_a_at	FOXN1	8.0374	6.70135	7.1828	5.00474	6.89975	6.68606	6.82227	6.12732	7.08016	6.31446	5.00162	7.87952	6.10199	5.18724	9.7979	7.4902	8.01288	7.62544	7.25061	7.53862	7.80853	5.34981	7.81868	7.6952	7.78932	4.82995	9.23728	8.19893	5.02037	8.50506	8.37133	7.82489	5.57559	7.13754	6.95128	8.73102	6.51092	8.34597	6.1861	8.66203	9.86421	0.67839	1.09345e-06
230184_at	LINC01158	7.83442	7.26866	7.19574	6.33126	7.512	6.91427	7.27666	7.32164	7.1659	7.32712	7.04052	7.30319	7.08784	7.29694	7.58842	7.46383	7.51821	7.1388	7.35237	7.3467	7.12498	7.57584	7.30474	7.22699	7.25176	7.38947	7.35653	7.41134	7.0106	7.24044	7.37963	7.19486	7.19978	6.92404	7.18272	7.3311	7.30424	7.05289	7.34452	7.60729	8.06387	0.674569	1.32355e-06
232593_at	NEURL3	8.49882	8.06479	7.42669	7.41906	7.92712	7.77783	8.58108	7.72092	7.64273	8.24416	8.16602	8.06702	7.84757	7.96895	10.5913	8.50553	8.08766	7.66163	8.46164	8.36312	8.0536	8.41314	8.45938	9.1749	7.94088	7.76858	8.98796	9.26986	7.66028	8.75255	8.22256	8.15904	7.70579	7.94271	7.80579	8.72816	8.31613	7.94257	8.13673	8.93936	9.28517	0.66729	1.88993e-06
225911_at	NPNT	8.7394	7.48504	7.11661	6.10913	7.61706	7.63756	5.65603	5.99754	7.98274	7.41335	7.85291	6.9167	9.65352	7.75455	10.1022	7.52435	8.97251	8.39916	9.11337	8.71903	8.88614	8.28975	8.49376	7.90871	5.90957	7.47976	10.3848	9.9769	8.57366	8.42872	8.65467	7.87944	7.74707	7.88026	8.57836	10.4116	7.31563	9.2486	8.35844	9.55705	9.88677	0.667074	1.90975e-06
227423_at	LRRC28	8.51376	8.12431	8.17171	6.96638	8.25218	8.22578	8.16122	8.67647	7.85085	8.00681	8.2479	8.5618	8.06063	8.44165	8.77124	8.45281	8.65808	7.97102	8.53018	8.34807	7.97966	8.72905	8.25179	7.96103	8.63514	8.28545	8.69944	9.27003	8.56644	8.44294	8.51567	8.3672	8.18656	8.31679	8.0179	8.65658	8.30107	8.59729	8.65893	8.24959	8.42055	0.658647	2.84923e-06
214607_at	PAK3	7.65007	7.67829	7.37816	5.69827	7.73728	7.46117	7.80733	7.1843	7.50262	7.52351	6.81021	7.22256	6.75322	7.06741	7.69042	7.61059	7.78751	7.70934	8.34994	7.50265	7.56347	7.72232	7.9413	7.7263	7.0186	7.28398	8.05745	8.25437	6.99737	8.1111	8.55518	7.83596	7.6827	8.01865	7.36925	8.52065	7.22362	8.27489	7.64622	8.53496	8.69402	0.643848	5.58633e-06
234397_at	ZNF861P /// ZNF861P	7.73066	7.43381	7.149	6.68571	7.51973	7.20518	7.66528	7.37605	7.02322	7.33056	7.24333	7.58106	7.30859	7.50378	7.37223	7.4386	7.90563	7.46472	7.65551	7.37004	7.20717	7.44865	7.53739	7.1524	7.50383	7.48547	7.54933	7.776	7.32999	7.13889	7.49315	7.28614	7.07386	7.22448	7.06021	7.72623	7.34229	7.37051	7.35909	7.49652	7.46311	0.641427	6.21577e-06
236077_at	GANC	7.65788	6.7839	7.24129	6.1473	7.07671	6.8828	6.63423	7.09776	6.87055	6.67836	7.39618	7.52623	6.82047	7.26616	8.27773	7.11108	8.2668	6.8883	7.43162	7.43084	6.9972	8.12399	6.82237	7.00663	7.34853	7.18596	8.01398	7.37962	7.30593	6.92548	7.02165	7.26768	7.13052	7.07811	7.08317	7.49561	7.16835	7.41385	7.39501	7.25219	7.36827	0.640091	6.59033e-06
201667_at	GJA1	10.4968	8.63983	10.0969	7.74408	8.93419	10.0454	7.10545	8.85475	10.5	9.10851	10.3531	8.88881	10.4987	8.56847	11.8477	11.3639	11.6081	10.589	10.463	11.9045	10.2246	10.4485	10.8497	11.5507	9.26062	12.0981	12.5076	10.2901	10.2868	11.3518	9.33172	10.463	10.5409	10.7751	9.74694	11.8546	8.96389	11.3895	11.416	10.6913	12.254	0.631788	9.42237e-06
204780_s_at	FAS	9.77751	9.46568	9.47013	9.68965	9.39607	9.73525	8.46949	9.06963	9.69933	8.78115	8.93185	9.64142	9.85562	8.75878	11.7158	10.0602	11.1433	10.1122	10.8418	10.7475	10.281	10.2699	10.5363	10.6867	10.0258	8.95628	11.2238	10.4552	9.95077	10.3297	10.1526	10.5856	9.46267	9.45236	10.2413	10.4485	8.72174	10.1943	11.0098	10.0563	11.1239	0.629562	1.03519e-05
1570156_s_at	FMN1	7.54887	7.63191	7.05304	6.82382	7.47563	7.31509	7.23787	7.41627	7.17342	7.44139	7.41887	7.56857	7.39221	7.36157	7.40522	7.47843	7.78904	7.22447	7.55605	7.43522	7.48351	7.66427	7.30717	7.12614	7.38542	7.52312	7.48954	7.45769	7.0814	7.33345	7.36254	7.10889	7.2804	7.52131	7.34089	7.7016	7.37986	7.46866	7.46884	7.41887	7.77441	0.628879	1.06533e-05
213415_at	CLIC2	7.62916	6.53919	6.81232	6.2612	6.8236	6.62819	5.69813	6.2852	7.11918	6.5907	6.0701	7.54628	7.74199	5.93274	10.0919	7.11918	8.07494	7.72061	7.95509	8.35743	7.92629	7.9899	7.3678	5.72472	6.12426	6.77486	7.65567	8.4926	5.85565	7.56096	7.09711	7.37893	6.73239	5.92026	7.37882	9.34913	6.77486	8.17866	6.33161	5.59837	8.95812	0.627933	1.10845e-05
205674_x_at	FXYD2	7.09813	6.79893	6.76785	6.03908	6.77209	6.40672	6.66591	6.46796	6.84498	7.09786	6.58247	7.01092	6.39749	6.77095	9.2511	7.2498	6.78279	7.06751	7.41724	7.05286	7.01129	6.9131	6.94388	7.25694	6.49277	6.66998	7.06155	8.34713	6.5213	8.28736	7.70794	7.94428	6.29204	6.71023	6.63709	7.98529	6.37523	6.92445	6.56336	7.36441	9.43058	0.627673	1.12055e-05
213059_at	CREB3L1	8.639	8.55014	8.1272	7.34577	8.80949	8.41757	8.4207	8.44349	8.34294	8.24886	7.51119	8.2328	7.94815	7.97424	9.09216	8.46721	8.61286	8.08518	8.4468	8.25067	7.69299	8.78317	8.65791	7.36492	8.34685	8.07926	9.06423	8.45436	7.9526	8.47908	8.38458	8.78291	8.04802	8.17789	8.46271	8.4342	7.65888	8.3278	8.13297	8.79467	9.05155	0.625048	1.24993e-05
226509_at	ZNF641	8.89409	9.44602	9.06418	8.16883	9.31159	9.39559	8.811	9.10415	9.62208	9.23606	8.96898	9.07308	9.63846	8.98277	9.5628	9.6203	9.47527	9.57411	9.50439	9.17505	9.1448	9.18722	9.82102	9.27368	9.77872	9.1463	9.78742	10.0538	8.87138	9.48563	9.63106	9.30513	8.76449	9.1118	9.19191	10.0838	8.83431	9.76029	9.74581	9.71525	9.37208	0.623574	1.32846e-05
217864_s_at	PIAS1	9.00139	9.12851	9.18613	8.85151	8.9607	9.11424	8.47542	8.95271	9.62913	8.95068	9.04088	8.88823	9.13263	8.92495	10.2842	9.52168	10.5925	9.56232	9.26438	9.42042	9.71105	9.27234	9.44005	9.41267	9.9349	9.19597	10.1777	9.99223	8.94755	9.4234	9.34465	10.0036	8.67744	9.24	9.39503	9.72028	9.02478	10.2479	9.28117	9.52109	9.20045	0.621048	1.47359e-05
1552701_a_at	CARD16	8.66875	8.81031	8.14987	7.36412	8.72289	7.5217	8.71113	8.27435	7.86017	8.18836	8.32997	9.37389	7.8956	7.75711	9.55738	9.56756	9.09422	9.19466	9.71756	8.40395	8.85684	8.248	8.37629	8.30522	8.77247	8.96524	8.87323	9.69235	7.96436	8.39902	9.28147	9.07497	8.19411	8.12828	8.89959	9.43947	8.75785	8.75876	8.369	9.11914	8.30652	0.611483	2.16451e-05
204748_at	PTGS2	4.36499	6.42649	6.53684	5.5885	6.29448	5.50765	5.55307	5.28199	6.72206	6.85584	8.88735	6.97605	10.6815	5.3471	10.3253	11.233	9.71627	8.41436	9.01172	9.3849	9.61165	8.15635	7.6637	9.49804	9.41332	7.7312	10.8858	9.37918	7.71953	10.8819	9.576	7.65315	4.97597	7.62059	8.60198	10.3747	7.70725	10.4167	11.2865	10.1529	10.7209	0.602145	3.11331e-05
206077_at	KEL	7.64569	7.47491	7.53658	6.68836	7.25524	7.28945	7.91543	7.32115	7.70798	7.27645	6.57707	7.36816	6.6728	7.1767	8.6651	8.0381	8.24364	7.7445	8.0374	7.86417	7.45005	7.76969	8.32425	7.88041	7.42533	6.78422	7.85345	7.73454	6.83214	8.32999	7.67833	8.19931	6.97367	7.25514	7.25866	8.44194	6.95901	8.22333	7.13114	8.71608	7.95943	0.600545	3.30962e-05
229268_at	OTULIN	8.47355	8.35158	8.75764	7.43263	8.41889	8.77455	7.79128	8.64467	8.93413	8.08684	8.83146	8.96293	8.32867	8.21309	9.78944	8.50694	9.38312	8.55249	9.28854	8.89865	9.09435	9.42248	8.89259	8.45211	8.66669	9.03522	9.57365	9.30596	9.01132	9.04823	8.78474	9.09757	8.93655	8.86239	8.99261	9.77214	8.79854	9.37667	8.48174	8.1163	9.23165	0.600031	3.37493e-05
205098_at	CCR1	8.19315	7.31859	7.56458	6.11547	7.86358	7.81999	6.32438	8.1074	7.90005	7.26571	7.47256	7.97473	7.95099	8.10787	9.23157	9.39161	8.58848	8.29229	8.80435	9.11059	7.8412	8.10755	8.26849	8.36635	8.7464	8.66667	8.53564	8.01856	7.5148	7.94329	8.30242	9.08004	7.86485	7.68925	8.43745	8.78622	8.11762	8.54184	7.73386	8.51569	7.58654	0.598973	3.51334e-05
209588_at	EPHB2	7.22194	7.03599	6.74604	6.27403	7.11998	6.87728	7.53555	6.89895	6.89577	7.06809	6.71334	7.23555	6.90284	6.98845	7.07548	7.1518	7.28026	7.31144	7.48711	6.99823	7.03976	7.38417	7.07786	7.0465	7.19577	6.88379	7.02214	7.44185	7.081	7.1702	7.22046	7.04444	6.74414	6.78741	6.95503	7.16614	6.69993	6.83102	7.1845	7.33301	7.26502	0.597599	3.70072e-05
206501_x_at	ETV1	7.31601	7.33676	6.94279	5.92965	7.12122	6.72468	7.11544	6.94778	6.82452	7.23325	6.96529	7.01191	7.24586	7.25514	7.04844	7.06601	7.33511	6.50938	7.45304	7.08904	7.04916	7.22232	6.95813	6.96259	7.04487	7.05435	7.11178	7.16721	6.99519	6.89669	7.62347	7.05154	6.95228	7.35483	6.96014	7.25153	6.88162	7.15183	7.19183	7.32263	7.09045	0.596335	3.88111e-05
204612_at	PKIA	7.9846	7.30222	7.48755	6.57081	7.5129	7.73059	6.73242	7.20175	7.88879	7.47858	6.5136	8.03016	7.64393	6.63549	7.93511	7.99888	8.14701	6.79791	8.26204	7.82525	7.88592	8.21732	7.76048	7.93599	7.75844	7.88984	9.43482	8.37697	7.80371	8.97925	8.00854	7.65082	7.15123	7.56948	7.51357	9.32212	8.38124	9.02239	7.78217	7.96483	8.14853	0.596125	3.91194e-05
218644_at	PLEK2	8.67876	8.63773	7.85779	7.8894	8.36254	8.31497	8.57919	8.20961	8.03593	8.57349	8.80858	8.31713	9.055	8.11848	9.17139	8.43116	8.73957	8.21229	8.79542	8.67156	8.25683	8.85686	8.49206	9.44293	8.53694	8.0153	9.88609	8.65029	8.44237	8.88267	8.55995	8.11414	8.44242	8.81258	8.21484	9.24299	8.3303	8.67204	9.21156	8.46263	9.34966	0.594066	4.22521e-05
220017_x_at	CYP2C9	8.46563	8.5459	7.61268	7.27626	8.14511	7.43571	8.47449	7.58149	7.55346	8.65622	7.56082	8.25474	7.71093	7.55224	8.06086	8.30668	8.19312	8.28555	8.32667	8.06086	7.70771	7.96432	7.99565	7.38867	7.71842	9.19575	8.48346	8.82209	7.8553	7.78123	8.06086	8.08398	7.70929	8.08415	8.06555	8.41902	8.05129	9.02608	7.85785	8.29405	9.69369	0.592214	4.52637e-05
218719_s_at	GINS3	7.66819	7.22445	6.93448	6.80782	7.20419	6.90462	7.47797	7.2384	7.41214	6.98812	7.65863	7.46739	7.93079	7.37291	8.05146	7.34993	8.01918	7.5102	7.61862	7.3269	7.22839	8.01126	7.38426	7.80728	7.52132	8.55575	8.70988	7.62535	7.80917	8.26694	7.59803	7.38789	7.47898	7.73585	7.2722	8.3541	7.59803	7.17546	7.91302	7.85638	8.33685	0.585028	5.88919e-05
1569521_s_at	LOC101929747	8.17235	7.63867	7.75681	7.07323	7.95148	7.6571	7.87557	7.76186	7.72983	7.92613	7.74464	8.02312	7.79818	7.91255	8.03074	7.873	7.77324	7.78755	7.87337	7.79629	7.88147	7.85292	8.1043	7.81923	7.79572	7.85797	7.84003	7.92446	7.73263	7.95306	7.70274	7.88032	7.79108	7.77845	7.92975	7.68307	7.68975	7.70306	7.90682	7.85999	7.93579	0.579172	7.26502e-05
217839_at	TFG	10.9249	10.8476	10.9113	10.8791	11.0718	10.9891	10.5989	10.7748	10.7556	11.2337	10.8034	10.7677	11.32	11.714	12.0091	11.1139	11.3564	11.4132	11.6083	11.2357	11.3694	11.3353	11.382	11.2952	11.6412	11.3812	11.8078	11.6402	10.5149	11.2898	11.1668	10.7356	10.9594	11.3928	10.6945	11.2237	11.288	12.243	11.7925	11.2438	12.1126	0.578899	7.33577e-05
243688_at	MGC45800	7.27743	7.13348	6.79262	6.47712	6.82492	6.71415	7.14949	6.88855	6.83309	6.97491	6.90366	7.00876	7.27835	6.84181	7.47967	7.17167	6.74717	6.60559	7.46258	7.04782	7.11803	7.48265	7.02638	7.34723	6.94469	6.8116	7.77372	7.47728	7.06434	7.2319	6.89543	6.76679	7.25539	7.07419	6.80938	7.5942	7.06882	6.75894	7.32671	7.17325	7.99465	0.578722	7.38198e-05
36564_at	RNF19B	7.79696	7.28147	7.20034	6.83627	7.31673	7.44014	6.86148	7.46613	7.14362	7.50889	7.04594	7.77672	7.45053	7.36592	7.73324	7.35455	7.28257	7.09492	7.50919	8.14109	7.43688	7.61935	7.60321	7.13937	7.79946	7.44812	7.83106	7.53362	7.41615	7.55502	7.4147	7.41142	7.41606	7.53032	7.81457	7.38068	7.15207	8.01659	7.5925	7.4479	8.18739	0.576711	7.92566e-05
206213_at	WNT10B	8.15276	8.15901	7.19452	6.62356	7.89938	7.4887	8.25283	7.89705	7.3434	7.9362	7.7474	8.08278	7.68658	7.80919	7.98438	8.01148	7.87531	7.79263	8.54356	7.53464	7.50861	8.34839	8.25767	7.9961	7.91974	7.88572	7.97336	8.03459	7.94085	7.97336	8.18701	7.68947	7.96871	8.03809	7.7048	7.61447	7.33974	7.72534	8.13469	8.35025	7.96436	0.576398	8.01348e-05
210164_at	GZMB	6.77017	7.76066	7.60407	5.4473	7.36713	6.29685	6.96268	7.35569	6.68395	6.23612	7.47447	8.76628	9.4723	8.28699	10.3869	9.34419	9.53899	9.10001	8.85226	9.6922	8.46911	8.68836	9.12519	10.9486	9.48715	10.3061	8.86661	8.79238	6.5606	9.43439	7.72885	10.0666	8.56525	8.56762	9.22356	9.25789	8.29167	9.39167	8.87219	9.30454	9.04731	0.576131	8.08899e-05
220011_at	AUNIP	8.08657	7.70624	7.46458	6.35801	7.60156	7.06785	7.59912	7.51856	7.38357	7.3263	7.70884	7.7307	7.5709	7.3345	7.86172	7.76688	7.92009	7.22111	8.08941	7.74083	7.59836	8.01104	7.8522	7.30489	8.05988	8.0289	7.88795	7.7307	7.96564	8.01918	7.63032	7.037	8.0507	8.32533	7.7307	7.76974	7.7307	7.44845	7.88282	7.77955	7.74209	0.574151	8.67041e-05
218377_s_at	RWDD2B	8.91459	8.29303	8.50287	8.19103	8.63926	8.50306	8.73332	8.5246	8.48533	9.07567	9.11228	8.86433	8.85149	8.41233	9.8607	8.85303	9.37901	8.99058	9.23536	8.66154	8.83033	8.98501	9.13003	8.72802	8.97415	8.85407	9.09268	9.09636	9.13404	8.76704	9.03701	8.40079	9.27917	8.71938	8.81229	10.0304	9.06083	8.82668	9.09853	8.81628	9.35131	0.573205	8.96133e-05
241901_at	LOC101929988	7.43289	7.22215	6.79614	5.92347	7.01122	7.00259	7.59234	6.86865	6.83905	7.2175	7.05712	6.99901	7.27656	7.05117	7.21892	7.24937	7.17477	6.83865	7.422	6.69845	6.73553	7.31972	6.95549	7.03142	6.89978	6.96485	6.91528	7.28701	6.6709	6.79875	7.09277	6.7681	6.49291	7.69804	6.93785	7.21895	7.11914	6.84805	7.05685	7.33949	7.35383	0.572684	9.12533e-05
228883_at	TUB	7.22211	7.05882	7.0425	6.24256	7.22624	7.20296	6.81229	6.98638	6.90397	6.99318	6.94731	6.97699	6.85334	7.08774	7.1719	7.29026	7.28773	6.76096	7.18498	7.1076	6.77773	7.21857	7.10828	7.15896	7.21458	7.17372	7.34275	7.14539	7.3392	7.1076	6.97683	7.00306	6.99254	7.09298	7.21818	7.05936	7.10413	7.00375	7.19628	7.30701	7.3916	0.572366	9.22646e-05
1559867_at	AK056982	7.78727	7.53059	7.52946	6.8557	7.73025	7.62656	7.93554	7.7075	7.56717	7.73669	7.27851	7.81488	7.54083	7.19813	7.74458	7.57918	7.59677	7.74314	7.81856	7.77259	7.51944	7.65852	7.50581	7.25498	7.68253	7.415	7.71325	7.73039	7.33956	7.35651	7.6951	7.26163	7.48611	7.51764	7.49877	7.68218	7.5429	7.55116	7.55631	7.57881	7.90617	0.571544	9.49332e-05
232464_at	TRIM78P	7.38924	6.89036	6.82266	6.12142	7.17555	6.94635	7.40969	6.89688	6.76633	7.27335	7.0021	7.23608	7.14616	6.92561	7.18267	7.13281	7.18662	7.12609	7.48104	6.81297	7.13281	7.3577	7.3979	6.49794	7.0776	7.29724	7.11573	6.85672	7.08928	7.20285	7.49512	7.03305	7.13799	7.23276	7.35688	6.79363	7.04268	7.1724	7.15141	7.47244	7.53647	0.567743	0.000108209
1564281_at	LINC00491	9.92987	10.1746	9.14049	8.0222	9.86458	9.44745	10.038	9.6408	9.41508	9.88616	9.56529	9.59901	9.33501	9.42884	9.53893	9.87808	9.67733	9.1874	10.2542	9.62738	9.48615	9.76782	9.45246	9.30614	9.46117	9.76876	9.70813	9.81298	9.37812	9.40065	10.2382	9.37723	9.60163	9.90285	9.58348	9.88681	9.52435	9.75965	9.95231	10.2886	10.0422	0.567293	0.000109885
229242_at	TNFSF15	7.56288	7.72673	6.78334	6.55856	7.42725	7.75166	6.83411	6.88887	7.34026	7.56526	9.00522	9.02591	8.12836	7.54488	10.1808	8.75886	7.73752	8.50325	8.4192	8.55152	8.9726	7.1254	8.76046	9.26898	8.93913	8.00594	9.05938	10.2916	9.00428	9.48446	9.23719	8.81699	7.5699	9.71587	8.591	9.55429	7.8744	9.29647	8.8186	9.78922	8.86426	0.566148	0.000114259
204533_at	CXCL10	8.23481	7.77583	7.80802	8.80445	9.30912	7.68401	9.06786	8.30443	8.71818	9.06213	11.0382	11.0345	12.1994	10.1706	13.3896	12.2463	12.1341	11.451	12.1997	12.3328	11.4854	9.85225	11.4905	12.6726	12.4327	9.65754	11.902	11.493	9.23729	12.4201	10.9386	11.6829	10.6773	10.9547	11.9743	11.1785	10.2039	10.8567	11.3476	10.8769	11.7247	0.56604	0.000114683
203673_at	TG	7.62893	7.38742	7.08399	5.85275	7.80553	7.17796	8.40393	7.40345	7.41565	7.28686	7.31186	7.9771	6.92629	7.54997	7.25955	7.39825	7.91538	7.3889	7.66478	7.24804	7.16004	7.93253	7.52143	7.07132	7.4394	7.54319	7.99193	8.65881	7.34448	7.63411	7.55339	7.2311	7.18382	7.65078	7.21959	7.97817	7.17564	8.11471	7.53578	7.95137	7.70515	0.561433	0.000133993
217240_at	SIRPB1	7.45506	7.71644	6.73413	6.44265	7.63018	6.82088	7.16383	6.91734	6.77865	7.45268	7.12458	7.28456	7.04651	7.17588	7.41802	7.38498	7.1128	6.98738	7.83129	7.0822	6.77704	7.63964	7.26055	7.03725	6.93793	7.17909	7.35441	7.23663	7.06717	6.92479	7.60454	7.23607	7.10348	7.57189	6.86187	7.18289	7.06882	7.24199	7.3785	7.79679	7.70944	0.560749	0.000137096
217160_at	TSPY1	7.36441	7.83836	6.92192	6.24353	7.39185	6.99278	7.78299	7.303	7.32743	7.80533	7.05397	7.64	7.13165	7.10773	7.35305	8.05918	7.57847	7.32311	7.71026	7.30075	7.14529	7.40175	7.41171	7.29537	7.20289	7.20543	7.50272	7.65796	7.18448	7.065	8.09614	7.2995	6.88636	7.83253	7.16463	7.55829	7.24776	7.45926	7.28056	7.96789	7.27371	0.558734	0.000146627
227181_at	LNP1	7.25299	7.05791	6.93293	6.53353	7.28976	7.27344	7.29193	7.37097	6.84452	7.15883	7.1775	7.41051	7.02837	7.11655	7.35912	6.93748	7.48661	7.29064	7.58821	7.16698	7.11232	7.26392	7.34557	7.00408	6.99716	7.27842	7.53509	7.04622	6.89139	7.6671	7.4784	6.77591	6.84856	7.26512	6.92679	7.58655	6.9758	7.87961	7.31389	7.22247	7.3945	0.557291	0.000153818
223449_at	SEMA6A	7.79142	8.3087	7.65415	7.35877	7.92875	7.89611	7.85906	7.8682	7.81412	7.8051	7.99097	7.78353	8.63945	7.40825	7.74789	7.96833	7.99162	7.86963	8.44576	8.44387	8.67545	8.53042	9.03262	8.06154	7.93233	7.7549	9.16591	8.93692	8.19441	8.7128	8.3348	8.2733	8.08627	8.45838	7.85185	8.89712	7.69738	9.45271	8.10607	8.95447	9.29359	0.557139	0.000154594
209905_at	HOXA10-HOXA9 /// HOXA9 /// MIR196B	6.55159	6.65652	6.3209	6.22954	7.21428	6.31009	6.93109	6.80275	6.30908	6.69432	6.90811	6.76774	7.15591	6.63532	7.61829	7.88367	9.1622	6.93109	7.45122	7.08352	6.59473	6.87601	6.85751	7.19995	7.40592	6.69754	7.19344	7.05609	7.54826	6.90603	7.28627	7.2235	6.58212	7.14264	6.50619	8.14008	6.57427	6.91317	6.72383	7.74814	6.90084	0.556575	0.0001575
224206_x_at	MYNN	8.26017	8.06781	8.22727	7.1953	8.12562	7.66393	7.26595	8.35326	8.0807	7.61037	8.0838	8.27688	7.89793	8.59789	9.11867	8.41083	8.20123	8.49003	8.93189	8.31657	8.09805	8.22463	8.3481	8.32362	8.55505	8.67476	8.6022	8.95369	8.36163	8.44966	8.46787	8.63557	8.28029	8.74398	8.22665	9.34587	8.58757	9.64197	8.84147	7.99302	8.86772	0.55563	0.000162484
211397_x_at	KIR2DL2	7.74923	7.66174	7.16174	6.76484	7.70979	7.37801	7.98269	7.5314	7.2823	7.67712	7.31269	7.72444	7.41547	7.44197	7.44752	7.78375	7.72743	7.27568	7.7187	7.55715	7.28051	7.79986	7.44489	7.68032	7.56695	7.84227	7.66678	7.97315	7.30718	7.29521	8.01573	7.3549	7.2747	7.50903	7.64545	7.65622	7.33359	7.29121	7.53076	8.06572	7.90944	0.555492	0.000163222
209948_at	KCNMB1	7.64073	7.45299	6.8844	6.17311	7.14509	7.16285	7.8129	7.30939	6.95076	7.20222	6.895	7.33052	6.9713	7.28867	7.21939	7.19956	7.36686	6.97035	7.67188	7.52905	7.40443	7.35234	7.01892	7.10956	6.97938	7.33961	7.30794	7.24433	7.21282	7.34039	7.65512	6.96594	7.05722	7.29622	7.33731	7.2474	6.88786	7.14928	7.29028	7.50283	7.58011	0.554429	0.000169021
208511_at	PTTG3P	7.85499	7.65022	7.03711	6.34402	7.02681	6.65652	7.75252	7.56108	7.24484	7.08556	7.66926	7.71156	8.52702	7.84071	7.79384	7.38956	8.2847	7.43518	8.48776	7.39938	7.26741	8.23634	8.11673	7.25378	8.22257	8.12332	8.82566	8.21961	8.3885	7.69538	7.15897	7.58315	8.21302	7.69103	7.38101	8.44874	7.65788	7.35078	7.98614	7.41741	8.03847	0.552809	0.000178222
206046_at	ADAM23	7.65541	7.46333	7.09086	6.05744	7.62345	7.13517	6.90662	7.34724	7.82856	7.35796	7.39614	7.67674	7.16514	7.59419	7.45996	7.43528	8.99001	8.53546	8.49328	7.84782	8.00208	7.35642	8.50852	8.13575	7.89063	8.61128	8.89629	8.14887	9.09117	8.71402	8.48584	8.26355	6.91164	9.0571	7.39131	9.05342	7.12654	8.54377	9.32071	9.50735	9.57871	0.550581	0.000191606
204776_at	THBS4	7.31951	7.17078	6.74417	6.46247	7.05269	7.3948	7.14222	7.13019	6.92339	6.61426	7.82649	6.96908	6.86777	6.76717	7.39167	7.036	7.84034	7.89932	7.26963	7.39283	7.42587	8.21681	7.60464	7.08007	7.50031	6.77877	8.17835	7.61247	6.93208	7.516	7.84183	7.74805	7.22929	7.51763	7.15861	8.29469	6.85767	7.92421	7.45803	7.79761	7.93428	0.549763	0.000196748
233159_at	STARD13-AS	7.9781	8.0907	7.05855	6.31386	7.49772	7.28546	7.56022	7.51312	7.23834	7.7893	7.5901	7.86978	7.65929	7.83323	7.57845	7.56294	7.91986	7.3332	7.83725	7.52116	7.61754	7.67549	7.66197	7.30573	7.50788	7.67911	7.77711	7.66165	7.46529	7.50177	7.66871	7.52338	7.58284	7.63098	7.97122	7.56606	7.46096	7.48167	7.87738	7.54115	7.55899	0.54835	0.000205919
205126_at	VRK2	9.80232	9.24666	9.0768	9.21639	9.30708	8.73885	8.13362	8.89489	9.31691	9.08308	10.8268	9.63034	9.00987	9.43427	10.8927	10.7787	11.9607	11.3554	11.1075	10.2546	11.0859	10.6285	10.7658	10.3278	10.5177	8.80554	11.3268	11.0758	10.4397	10.6431	10.0394	9.95089	10.1325	10.184	9.98153	11.4193	9.93418	10.4339	11.0841	11.081	10.8902	0.547253	0.0002133
203320_at	SH2B3	8.42949	8.53421	8.92884	7.95093	8.71974	8.55529	7.96433	8.75036	8.90547	8.45084	9.11817	8.92287	8.46753	7.95129	9.7613	9.41118	9.34338	9.45184	9.85492	9.363	9.14722	9.01772	8.85183	8.73109	9.29951	8.21347	9.55187	9.05702	8.99627	9.25074	8.84136	9.00979	9.21867	9.01828	8.99627	9.94396	8.54074	9.05046	9.34235	8.95172	9.54311	0.547008	0.000214984
205909_at	POLE2	8.31414	7.7753	7.19326	6.797	7.02353	7.17858	7.15922	7.18363	7.63324	7.49393	7.83395	8.59526	8.65363	8.26135	8.11037	7.8705	9.50865	8.52506	8.99448	8.19267	7.84719	9.41142	8.11465	8.09081	7.82439	8.67295	9.57764	7.87809	8.07621	8.49924	7.42807	8.16384	8.12848	8.3132	7.99604	8.45181	7.89308	8.07984	8.85419	7.98812	7.7606	0.546328	0.000219709
1559538_at	LOC101929549	7.78669	7.69793	7.4184	6.17485	7.57645	7.27551	7.82052	7.47147	7.36605	7.50148	7.23045	7.67643	7.35122	7.48719	7.39576	7.62755	7.5461	7.18648	7.76806	7.43196	7.59703	7.78901	7.42017	7.42005	7.4451	7.38849	7.47147	7.57779	7.38164	7.27576	7.91323	7.4761	7.36752	7.50339	7.48681	7.47147	7.35542	7.43398	7.55778	7.63595	7.50709	0.546245	0.000220291
1561061_at	LOC729506	7.42667	7.40116	7.05919	6.52867	7.46406	7.18692	7.59512	7.25098	7.10219	7.32139	6.91243	7.25081	7.29774	7.17378	7.25081	7.55971	7.38469	6.97939	7.19244	7.26364	7.22416	7.33487	7.23654	6.96591	7.20339	7.35569	7.30109	7.39941	7.24603	7.25081	7.23075	7.03412	7.23664	7.39137	7.28318	7.51515	7.05409	7.3299	7.22316	7.59365	7.31648	0.542765	0.000246053
223092_at	ANKH	9.49494	9.10502	9.66662	8.3406	9.41953	9.77062	7.99973	9.26203	10.0284	9.27815	10.4047	9.87336	9.23812	8.3735	10.8361	9.72147	10.1298	10.0586	9.85983	10.0341	10.3457	9.7943	10.4902	10.01	10.0473	7.66515	11.4566	10.2047	9.67496	10.2455	10.569	10.1841	8.97316	10.4277	9.57049	11.5221	9.62462	11.5876	9.54848	9.0602	11.7579	0.542661	0.000246867
203154_s_at	PAK4	8.95145	8.67607	8.46142	7.74408	8.57422	8.3372	9.24773	8.69185	8.32916	8.65005	8.42365	8.59972	8.4478	8.60532	8.61325	8.54905	8.7807	8.50488	8.9353	8.53483	8.17516	8.83483	8.55291	8.41432	8.67337	8.60832	8.97541	8.63605	8.66922	8.75575	8.71008	8.37108	8.65141	8.54742	8.54738	8.66941	8.82229	8.63489	8.81458	8.6543	9.09502	0.542601	0.000247335
219761_at	CLEC1A	7.31031	7.70276	6.55877	6.36214	7.52274	6.8664	7.54376	6.87512	7.23575	7.56308	6.90945	7.24771	7.0258	7.0886	7.59586	7.39283	7.40543	6.92254	7.68564	7.51665	7.3148	7.24553	6.9398	6.88612	7.16891	7.18694	9.11023	7.50895	6.80792	7.15184	7.80587	6.90488	6.90282	7.32965	7.30749	8.20423	6.92804	7.41834	8.86495	8.11704	8.62778	0.542015	0.00025195
203726_s_at	LAMA3	8.36217	8.2284	8.4006	7.95441	8.28858	8.48464	8.21231	7.92317	8.74156	8.227	8.78501	8.79717	8.87893	6.99662	8.83909	8.70861	9.02052	9.63201	8.88939	9.25666	9.01158	9.27725	10.025	9.69445	8.48861	7.07945	11.3033	9.97364	8.20344	9.81427	9.21329	9.62298	7.96839	9.30427	8.07143	10.8848	8.17693	10.1769	9.56	9.11514	11.1658	0.540722	0.000262416
1554616_at	SERPINB8	8.46493	8.62321	7.64031	6.73873	8.0286	8.0674	8.65731	7.99793	7.85159	8.27229	8.04324	8.28879	7.90897	8.09103	7.9202	8.26329	8.38084	7.811	8.78392	8.08003	7.92849	8.28588	7.93709	7.60976	7.99046	8.174	8.20046	8.30329	8.05797	7.86112	8.5326	7.83247	8.09108	8.27983	8.14598	7.9197	7.84664	7.94925	8.30295	8.45011	8.41126	0.540164	0.000267052
231846_at	FOXRED2	7.93189	7.50478	7.11576	7.22976	7.3465	7.6784	7.30926	7.70029	7.55054	7.57267	8.1736	7.80245	7.99855	7.66606	8.43384	7.43522	7.8735	8.06741	8.33523	7.71618	8.04322	8.37725	8.60612	8.36524	8.02806	8.4283	8.51376	7.95433	8.22936	8.54693	8.61507	8.11711	8.20707	8.28475	7.8182	7.83469	8.12239	8.32812	8.74779	8.0081	8.76302	0.539428	0.000273278
202351_at	ITGAV	11.4207	10.1807	10.6698	10.6859	10.7409	10.6637	9.09313	9.45817	11.3294	10.6659	10.7759	10.4296	11.2315	10.6079	12.4382	11.4158	11.2636	10.8768	12.4017	12.0588	12.0175	10.8326	12.6382	11.6165	10.7442	10.1947	12.0338	12.2466	11.2198	11.6087	11.7524	11.5591	12.0232	12.2132	11.564	12.0951	10.9179	12.0408	12.0704	12.2122	12.8941	0.537645	0.000288899
202780_at	OXCT1	9.43807	8.65061	8.79584	7.93273	8.73997	8.71372	8.39814	8.60734	8.95695	8.6643	8.73943	8.04199	9.33539	8.25655	10.0741	8.51654	9.45921	8.69057	9.69999	9.08039	9.004	9.76395	9.14741	9.02512	8.65622	10.212	9.35555	7.93034	8.51417	8.87795	8.58168	8.89457	9.28353	9.33873	8.56271	8.71847	8.80318	9.60428	8.77385	8.20808	9.07235	0.537546	0.000289797
213155_at	LOC339166 /// WSCD1	7.26491	6.94134	6.69435	6.91998	6.95487	7.28774	7.84213	6.87449	7.29588	7.1211	6.85893	8.03102	6.85707	6.96586	8.41996	7.74912	7.16135	7.79969	7.20957	7.08805	7.97294	8.32369	7.05176	7.27423	7.27755	6.9607	9.20898	9.09811	6.89809	8.21112	7.7489	7.82096	6.82467	7.24315	7.05935	9.13421	7.52767	8.81398	6.79248	7.29704	8.75486	0.536501	0.000299352
235521_at	HOXA3	5.93317	5.93725	5.64618	5.83597	6.61267	6.40695	5.56188	6.23812	5.88693	7.00466	7.03497	7.47536	8.15131	5.0531	10.0703	8.83398	7.82597	6.61304	9.23612	7.88844	9.63328	5.42809	8.35527	6.05828	7.4451	8.24188	9.26451	6.41446	9.05695	10.2791	7.588	8.60102	5.79072	9.1953	7.78628	9.13879	5.53368	8.64637	7.79055	8.75173	7.50269	0.536462	0.000299711
242723_at	RP11-932O9.10	7.24904	6.28279	7.28321	5.74729	6.85917	6.17034	6.36296	6.7331	7.01877	7.24586	7.55197	6.97101	7.59417	7.05191	8.18512	7.066	7.59609	6.96142	7.65465	7.28944	7.12939	7.5956	7.48296	7.07833	7.16451	7.8966	7.07434	7.03616	7.4646	7.08238	7.26158	6.71842	7.21924	7.08849	6.82901	7.9531	7.62973	6.83339	7.04724	6.98752	7.20931	0.536195	0.0003022
1562257_x_at	NLRP1	8.18679	8.00516	7.49062	6.28148	7.93038	7.80934	7.51267	7.83484	7.77949	8.32938	7.82508	7.99926	7.94567	7.84201	7.6868	7.94138	7.89651	7.6945	8.34911	7.8946	7.85684	8.17197	7.96627	7.56316	7.58618	7.94803	7.81425	8.009	7.81349	7.67391	8.10696	7.62345	7.8696	8.15053	7.88808	7.62754	7.81308	7.63666	8.21486	8.11057	8.12291	0.536025	0.000303796
242326_at	COL22A1	7.71126	7.65688	7.17243	7.30703	7.40427	7.39012	7.41057	6.97631	7.52328	7.60297	7.60094	7.66034	7.8767	7.05923	8.17413	7.67889	7.59848	7.34497	8.07169	7.39495	7.82165	8.13724	8.18114	7.86093	7.53188	7.37195	8.21321	7.73657	8.21112	8.10743	7.78711	7.59713	7.36849	8.52403	7.91492	8.06157	7.54942	7.54173	7.58222	7.65688	7.92933	0.534695	0.00031653
218964_at	ARID3B	7.89715	7.67381	7.5145	6.37904	7.56698	7.72459	8.15861	7.71726	7.50357	7.45012	7.25945	7.83899	7.37183	7.56907	7.50207	7.65996	7.74191	7.70499	8.04619	7.83855	7.5119	7.91874	7.34251	7.6216	7.54401	7.99351	7.88173	7.84322	7.44121	7.53355	7.7179	7.75721	7.45137	7.94075	7.77591	7.93395	7.32787	7.68369	7.86337	7.79291	7.67121	0.53343	0.000329088
202517_at	CRMP1	7.778	7.76584	7.30247	6.48989	7.66145	7.40617	8.44564	7.60561	7.08817	7.41748	7.39002	7.7307	7.36709	7.71602	7.8734	7.44175	7.97681	7.46472	7.90296	7.39884	7.11116	7.83681	7.75193	7.29896	7.49319	7.5386	7.51927	7.62844	7.46745	7.34582	8.00667	7.30748	7.4012	7.76844	7.42052	7.47559	7.38615	7.13619	7.5167	7.92542	8.14612	0.530278	0.000362353
1554063_at	ZHX1-C8orf76	7.62263	7.379	7.42472	6.83015	7.35875	7.04935	7.64344	7.35141	7.12774	7.4792	7.19342	7.15339	7.0872	7.33151	7.78604	7.47147	7.33901	7.13837	7.50581	7.27234	7.03514	7.72733	7.18483	7.16251	7.52007	7.1748	7.52007	7.57633	7.1785	7.26598	7.50867	7.31735	7.2676	7.51753	7.20158	7.31735	7.03201	7.15183	7.31735	7.14402	7.3175	0.530178	0.000363464
210606_x_at	KLRD1	7.72782	7.97559	7.64235	7.5065	7.71323	7.74505	7.53627	7.91323	7.49598	7.96481	7.3786	8.26495	7.94318	7.65071	7.9701	8.1055	8.78534	7.93893	8.03729	8.73074	7.98341	7.818	8.01342	8.00414	7.66094	8.59105	8.38277	8.38881	7.06139	7.58282	7.74859	8.22853	7.47281	7.46193	8.12478	7.55023	7.72507	8.07663	7.92227	7.44927	8.45936	0.530075	0.000364594
238222_at	GKN2	7.88512	7.56959	6.94784	6.41693	7.53498	7.05412	7.66189	7.24612	6.96512	7.26151	6.745	7.75168	7.10093	7.11513	7.19864	7.35817	7.44139	7.16325	7.50649	7.07164	7.02045	7.44413	7.22305	7.02853	7.05161	7.29723	7.23005	7.63521	7.15691	7.16834	7.411	6.96159	7.13606	7.29483	7.16678	7.49829	7.23005	7.07493	7.3325	7.24505	7.53831	0.529619	0.00036968
227292_at	C11orf84	7.11017	6.98062	6.92536	6.12113	6.97748	6.81916	7.04981	6.92766	6.64531	7.15721	7.05064	7.10775	7.11094	7.11977	7.26356	7.01713	7.00588	7.05181	7.0478	7.01738	7.14616	7.16101	7.13683	7.12197	7.32936	7.24189	7.39027	7.20063	7.15477	7.03332	6.99162	6.91287	7.17071	7.40511	7.09303	7.19473	7.42313	7.2851	7.35902	7.16955	6.98623	0.528462	0.000382867
206263_at	FMO4	8.7831	8.79766	8.37135	7.71662	8.54387	8.60505	8.56948	8.44418	8.41056	8.69912	8.27836	8.53771	8.10507	8.22085	8.69177	8.85597	8.3722	8.21603	8.57917	8.83097	8.28347	8.85597	8.17594	8.06063	8.62476	8.98744	8.88928	8.72645	8.21768	8.72421	8.68158	8.28588	8.18161	8.51668	8.49034	9.19888	8.10964	8.96972	8.48048	9.0123	8.57786	0.52822	0.000385669
203196_at	ABCC4	8.3088	7.42552	8.27507	7.69634	7.49765	8.6309	6.44463	7.75893	8.92381	8.32318	7.97735	7.69533	7.88933	7.55275	10.1117	7.37145	9.13134	9.47974	10.0055	9.4239	8.37307	9.22828	9.03092	8.30619	9.07218	10.4297	9.74818	8.92134	8.35283	8.39171	8.83314	9.27375	9.29484	8.50745	8.02646	9.64336	8.91097	10.0456	8.70366	8.40519	10.2859	0.528217	0.000385709
226649_at	PANK1	7.55356	7.03332	6.35459	6.46668	6.64835	6.46508	6.20591	5.42404	5.94636	6.69962	7.35372	5.88191	7.4958	6.68537	8.34453	7.21096	6.6999	7.18871	8.15662	6.30455	6.97383	8.82066	6.95508	7.45881	7.33202	8.78633	7.88505	8.21362	7.72028	7.92064	7.22149	6.36258	7.32934	7.84648	6.45928	6.57999	7.53384	7.96128	7.52352	6.85246	7.98938	0.527772	0.000390927
204826_at	CCNF	8.5283	8.28502	8.02948	7.06901	8.02796	7.28332	7.70701	7.79354	8.21023	7.79985	8.22251	8.95069	8.37635	8.51787	8.2202	8.35262	8.377	8.50597	8.59449	8.49813	8.80098	8.97263	8.55767	8.86973	8.99493	8.73132	9.73011	8.93864	8.95917	8.69217	8.73541	8.57203	8.55324	9.28043	8.47639	9.61906	8.40475	8.6189	8.83729	9.06903	9.02592	0.52647	0.00040655
209524_at	HDGFRP3	7.2506	7.57571	7.49767	7.84644	7.38273	7.50736	6.4104	6.71468	7.4979	8.37461	8.73745	7.87295	8.75753	6.94869	10.0457	7.84679	9.6761	7.36613	9.13646	7.99701	9.13218	8.19332	8.85791	8.8873	8.89	9.4509	9.36159	8.93688	8.92408	9.02594	8.35117	8.74328	8.84458	9.76426	7.90179	9.66482	7.71758	10.1042	9.02257	8.0694	8.69725	0.523973	0.000438097
1555462_at	PPP1R1C	7.9098	7.90954	7.38699	6.43741	7.9318	7.63075	8.14038	7.63075	7.22549	7.56775	7.55583	8.07268	7.6372	7.63075	7.64649	7.72403	7.89357	7.45009	7.69292	7.14342	7.47246	7.71192	7.70829	7.58618	7.69391	7.5072	7.70922	7.92174	7.37213	7.42195	7.67469	7.50277	7.58001	7.63166	7.5959	7.8879	7.49908	7.48856	7.58039	7.94572	7.97518	0.523546	0.000443698
200989_at	HIF1A	11.2112	11.7329	11.7445	10.6059	11.1473	10.8904	10.4323	11.4335	11.7153	11.5022	11.4209	10.806	11.9604	11.1843	12.0223	11.8431	11.9958	11.7288	11.5404	12.0567	11.401	11.5907	11.4048	12.044	11.2228	12.2052	11.9467	11.5597	11.3498	11.3737	10.7058	11.5272	11.1572	11.7497	11.3344	11.5623	11.5166	11.9977	11.6003	11.004	12.1109	0.523456	0.000444891
1552575_a_at	C6orf141	6.90495	6.80374	6.51728	6.10718	7.03175	6.90041	7.2896	6.66018	6.76357	6.33272	6.86065	7.48284	8.85794	7.47482	9.28653	8.77614	9.94403	7.29272	7.68839	7.87597	8.62109	8.57481	8.84279	8.81909	8.13113	6.63129	10.8747	9.34893	8.37042	9.12842	7.0432	8.99163	8.61855	8.89559	8.25909	9.64307	9.73573	10.521	9.26192	10.1745	7.53984	0.522486	0.000457907
213661_at	PAMR1	7.86294	8.09557	7.68411	6.89286	8.1713	7.93777	8.10361	8.0516	8.27007	8.12102	7.76983	7.68038	7.69645	7.40894	7.75	7.86573	7.97243	7.70382	8.0777	8.15817	8.03269	7.72699	8.91242	7.50333	7.54036	7.68054	8.97881	8.55014	7.69721	7.71019	8.47189	8.11729	7.36262	9.15781	7.84372	8.13723	7.43097	9.45726	8.88944	8.37048	9.15111	0.520874	0.000480284
225293_at	COL27A1	8.46041	7.60098	7.65444	6.13407	8.149	7.8744	7.72547	7.05511	7.917	8.38812	9.65017	8.71506	7.67923	8.97174	9.85182	9.58223	8.06808	9.47126	8.82915	9.31378	8.3484	7.23359	8.56845	10.7977	8.1967	7.16122	11.0132	11.6388	8.21761	9.02541	9.6713	8.53732	9.42415	9.45052	8.84394	10.5228	7.38579	9.52031	8.72172	10.7546	11.1505	0.52057	0.000484612
228060_at	SLC35F1	8.25033	8.19224	7.77181	7.44548	8.19995	7.93159	8.25283	8.16032	7.84983	8.14301	7.85583	8.32425	7.84109	7.99313	7.97905	8.34083	8.39738	7.88794	8.19584	8.03862	8.03008	8.35078	8.12388	8.11043	7.99385	8.11783	8.10427	8.30329	8.06248	7.95753	8.34116	7.89562	7.98719	8.66662	8.27817	8.3298	7.98131	7.99964	8.11357	8.42003	8.35149	0.520326	0.000488109
235017_s_at	CSRNP3	7.53761	7.4116	6.59453	6.2585	7.26914	6.83127	7.88651	7.07258	6.96565	7.35909	7.62095	7.27217	7.28664	7.07396	6.57277	8.45376	8.04518	6.67138	7.59508	7.09614	7.31031	7.78164	9.92231	7.43629	6.95829	6.98841	8.41508	8.31633	6.68376	6.88184	7.4402	7.76849	7.038	7.16766	7.48955	7.43073	7.02417	7.56887	7.13672	7.4469	9.84651	0.520157	0.000490548
218796_at	FERMT1	9.01069	8.86827	8.42086	7.57502	8.95295	8.74629	8.28593	7.74143	8.50969	8.58946	10.4741	8.99461	9.58162	8.86954	10.3093	9.78118	10.5295	9.49399	9.91269	9.56682	8.92971	10.7704	10.784	10.0909	9.49837	7.91242	10.9444	10.2389	9.93738	11.5303	9.92972	10.8485	10.7556	10.3264	10.3291	11.2059	9.53074	9.54085	10.451	10.7959	11.7055	0.51907	0.00050649
213324_at	SRC	7.56633	7.57206	7.03617	6.67151	7.62984	6.87038	7.17417	7.25023	6.7071	7.49643	7.12836	7.64024	7.41397	7.54403	7.44033	7.64588	7.33112	7.16173	7.66896	7.43792	7.47583	7.61296	7.55307	7.52824	7.36734	7.89086	7.67146	7.69983	7.38737	7.53504	7.93094	7.08616	7.67071	7.66516	7.32433	7.82279	7.78338	7.56046	7.68684	7.94561	7.84241	0.518631	0.000513051
227204_at	PARD6G	8.98998	8.61564	7.60183	7.48583	8.68539	7.66854	8.29595	7.75347	7.95139	8.55619	8.49312	8.44511	8.76302	7.35635	8.79468	8.0649	7.86332	8.95715	8.91946	8.84168	8.57538	7.54212	8.95596	9.16931	9.11924	8.84935	10.1623	9.4546	8.88929	9.26005	8.34931	8.77521	8.82367	10.0603	8.3078	10.6097	7.72725	9.37755	9.08957	8.52115	10.024	0.517915	0.000523922
209517_s_at	ASH2L	9.44369	9.77759	9.68351	9.33123	9.36692	9.72151	9.68687	9.33333	9.67905	9.59795	9.73636	9.64357	9.75331	9.13627	10.0684	9.64563	10.1465	9.7538	10.0999	9.59979	9.58384	9.71226	9.36234	9.51825	9.66402	9.80101	10.3241	9.96895	9.69963	10.0247	9.64857	9.49168	9.92359	9.88911	9.49221	9.54059	9.90924	9.90841	9.80226	10.229	9.69607	0.517878	0.000524504
1560830_a_at	C19orf84	9.18301	9.25636	8.47413	7.74331	9.19766	8.37092	9.26362	8.86653	8.41138	9.07293	8.58619	8.91995	8.77661	8.84738	8.50861	8.92426	9.20766	8.57347	9.13963	8.74397	8.63296	9.1098	8.80986	8.68253	8.80507	8.82749	8.89233	8.95225	8.76769	8.62212	8.99429	8.41542	8.64307	8.93685	8.7371	8.65329	8.60881	8.74069	8.88998	9.11392	9.05174	0.516295	0.000549303
210538_s_at	BIRC3	10.2733	9.44528	10.2765	9.64158	9.45509	9.84926	6.92149	9.88498	10.5672	8.92373	10.5075	9.55062	9.67727	7.33692	12.2497	10.6871	11.7443	10.1324	10.9351	10.6119	10.793	10.9936	10.5947	9.353	10.8168	8.00704	11.1643	11.0934	9.02418	11.1133	9.66008	10.675	9.32787	9.11766	10.4158	11.2162	10.3707	10.9134	10.1781	9.40067	11.3047	0.515975	0.000554431
216676_x_at	KIR3DL3	7.42387	7.03892	6.86639	6.45855	7.21077	7.04206	7.36443	6.95079	7.03336	7.29806	6.80587	7.41578	7.17555	7.23835	6.99927	7.19425	7.2725	7.12964	7.14101	7.14336	7.1629	7.52055	7.14979	7.20391	7.10096	7.5393	7.17813	7.25514	7.21407	6.90937	7.2612	7.09428	7.00821	7.07613	7.26829	7.06837	7.01672	7.00863	7.00592	7.29073	7.54636	0.515847	0.000556511
223335_at	TMEM69	8.77978	8.59001	8.66487	8.55667	8.97574	8.39375	8.29877	8.89994	8.79309	8.61862	9.80102	8.82548	9.4992	8.83151	10.4115	9.31764	10.0394	9.04551	10.3806	9.175	9.08039	9.74643	9.66808	9.05166	10.048	8.86261	9.91902	9.51808	9.75246	9.62339	8.79959	9.62478	9.87978	9.41361	8.95004	9.79973	10.1427	9.94772	10.1443	8.50614	10.1235	0.515776	0.000557648
1559226_x_at	LCE1E	8.9481	8.76084	8.54161	7.82021	8.77289	8.50033	8.45105	8.56088	8.54103	8.90698	8.47106	8.8009	8.74475	8.57736	8.60547	8.66539	8.44335	8.53478	8.70892	8.62859	8.60988	8.64624	8.60286	8.50748	8.55762	8.59517	8.61522	8.81176	8.59906	8.59252	8.69435	8.53845	8.55073	8.77784	8.61409	8.57998	8.42043	8.45557	8.60064	8.71487	8.63528	0.515299	0.00056543
204232_at	FCER1G	8.22579	8.25643	7.85643	7.27021	7.60653	8.53177	8.62406	8.25334	8.37442	7.87447	8.07741	9.74175	8.36258	8.72474	8.89222	8.99856	9.69675	9.22164	9.49879	9.7753	8.94699	9.2667	8.96963	9.29252	8.9765	9.17997	9.3571	8.74054	8.47701	8.9214	8.6759	9.08586	8.68877	8.39719	9.35982	9.0103	9.00373	8.67586	8.86827	9.05414	8.73221	0.513586	0.000594188
243762_at	LA16c-83F12.6	7.16223	7.01082	6.81178	6.47969	7.26562	6.76358	7.31216	6.7834	7.0028	7.21119	6.93535	7.27803	7.14376	7.2697	7.17694	7.34047	7.20771	6.84455	7.22186	6.92144	7.11329	7.13527	7.11584	6.8977	6.79065	6.91578	7.10448	7.32871	7.0414	7.06969	7.26782	7.13325	6.9978	7.20252	7.10459	7.22672	7.08103	6.99606	7.0641	7.398	7.02168	0.513191	0.000600994
204649_at	TROAP	8.05692	7.90609	7.80362	7.19571	8.23901	7.75807	8.59396	7.80966	7.72691	8.18143	8.28875	8.28966	8.16533	8.06277	8.12642	8.21747	8.31413	8.07979	8.84589	8.07992	7.98925	8.23602	8.32081	8.16408	8.44658	8.29751	8.43735	8.17295	8.15949	8.27624	8.10508	7.90146	8.14406	8.11406	8.16767	8.61263	8.18739	7.97979	8.29863	8.32812	8.09675	0.512525	0.000612634
241825_at	TYW5	7.44415	6.95234	7.07297	6.4182	7.10278	7.22272	6.55563	6.9972	7.27546	7.1825	7.11667	6.91345	7.27509	7.07758	7.71452	7.17875	6.89233	7.02016	7.27928	7.40902	7.32731	6.8957	7.1825	7.23932	7.4625	7.21039	7.15662	7.12934	7.13147	7.20093	7.11278	7.29648	7.12871	7.22046	7.3696	7.26642	7.32294	7.40623	7.48684	6.99254	7.44711	0.512303	0.000616567
205688_at	TFAP4	7.82956	7.44863	7.23692	6.78402	7.56992	7.11281	6.96201	7.47473	7.16751	7.80835	7.54577	7.6326	7.42293	7.77315	7.83797	7.4935	7.24943	7.26737	7.95664	7.22156	7.51211	7.83	7.6078	7.47422	7.33386	7.67332	7.52589	7.87746	7.40939	7.43919	7.70548	7.43528	7.51988	7.74425	7.45682	7.54577	7.62997	7.47646	7.61497	7.85235	7.65827	0.511005	0.000639962
205599_at	TRAF1	7.63532	7.2411	7.84446	6.40926	7.05796	7.52662	7.26384	7.73195	7.64341	7.39901	7.04153	8.34058	7.06835	7.18901	8.10928	8.36841	8.45498	8.18047	7.57249	8.29654	7.88971	7.80713	8.03325	7.70815	7.86094	7.38796	8.7426	8.52213	7.14004	8.29223	8.01231	7.7566	8.29549	7.31195	8.19482	8.79668	7.29538	7.42409	8.35069	8.29757	8.0246	0.510925	0.000641436
227791_at	SLC9A9	8.41652	7.73416	8.1317	7.67878	7.36512	7.98878	7.0609	7.75971	8.08124	7.93868	7.09465	8.16799	7.21624	7.19557	9.09714	7.62686	8.64326	8.03282	7.66624	8.38858	8.40077	8.78005	8.13944	7.95643	7.51741	7.44928	8.96492	8.4815	6.68482	7.81576	8.68138	7.7198	6.82106	6.90069	7.96757	9.58786	7.2984	7.95991	7.21663	8.6545	10.223	0.510687	0.000645823
1563808_at	MCF2L	9.35358	9.57102	8.74581	7.98683	9.14516	8.73476	9.80483	8.7758	8.73721	8.99026	8.5801	8.92204	8.78561	8.82581	8.80184	9.40485	9.24549	8.55355	9.18853	8.88297	8.7303	9.07495	8.92712	8.86364	8.91875	9.06143	9.01229	9.39283	8.68282	8.87582	9.70876	8.54156	8.75604	9.3315	8.82875	9.28063	8.74522	8.77853	8.90868	9.45905	9.26802	0.510652	0.000646463
202637_s_at	ICAM1	7.8103	7.73988	7.72919	6.91989	7.5223	7.89242	7.56292	7.85301	7.9345	7.25132	7.40905	7.82358	7.87745	7.78061	8.61818	8.7924	8.51317	7.96622	8.91964	8.81876	7.84228	8.58011	8.92451	8.02339	8.44479	7.55127	9.18453	7.76603	8.9711	9.30251	7.95066	8.84029	7.72006	8.88183	8.06049	9.93932	7.61721	8.41455	7.69992	9.79713	8.55715	0.509707	0.000664171
205117_at	FGF1	7.93899	8.03337	7.68118	7.08041	7.98651	8.17547	7.23669	7.53198	8.29306	7.87657	8.51615	8.2802	8.63469	7.7133	9.80251	8.17665	6.76424	8.35509	9.21893	8.65789	10.2383	7.47486	9.67829	8.80076	8.26314	7.27535	10.336	8.86678	8.66674	9.18666	9.35963	9.11916	7.52916	8.33551	7.78992	9.71067	8.28546	10.059	9.53654	8.7	10.6434	0.508747	0.000682583
215323_at	LUZP2	7.21872	7.36076	6.8794	6.03491	7.40427	6.94627	7.20458	6.94663	6.81248	7.169	6.72743	7.24556	7.67361	6.9492	7.08645	6.93242	7.00281	6.87195	7.708	6.70035	7.17687	7.41074	6.71298	6.74081	6.95308	6.99018	7.32984	7.14128	7.00716	7.18828	7.35012	6.88793	7.30154	7.06121	7.02961	7.07091	6.99364	7.12379	7.09666	7.1426	8.92147	0.5086	0.000685445
228436_at	KCNC4	7.6108	7.76924	7.5492	6.74878	7.51712	7.42868	7.65215	7.59025	7.49758	7.45479	7.4413	7.64024	7.24648	7.53709	7.36366	7.55211	7.47665	7.5729	7.82798	7.69064	7.52031	7.84567	7.40674	7.5729	7.61682	7.40842	7.84945	7.66523	7.43164	7.45516	7.93578	7.407	7.49362	7.75799	7.61208	7.85456	7.26901	7.65187	7.56906	7.75783	8.08065	0.508552	0.000686384
215022_x_at	ZNF33B	7.41265	7.67563	7.69338	6.85949	7.56976	7.10183	7.38314	7.66541	7.8246	7.28736	7.72044	7.04596	6.96619	7.55849	8.46197	7.61683	8.38313	8.16072	8.03415	7.57645	7.44057	7.80543	6.88223	7.18234	8.16218	7.45723	7.83099	8.19952	7.3051	7.30435	7.3051	7.6017	7.59638	7.60196	6.99501	7.61888	6.85691	7.77657	7.10758	7.89726	7.75085	0.508405	0.000689249
225367_at	PGM2	11.7029	10.987	9.30529	9.1304	10.2471	9.23408	9.61475	9.61851	9.88947	10.3398	9.37556	9.51056	10.7883	10.9773	10.4095	10.1228	10.6911	9.91515	10.4393	9.7122	9.10443	10.1396	9.48155	9.30805	8.92503	11.3027	10.6592	10.7532	9.77457	9.77924	9.66363	9.37559	9.65145	10.3118	9.24228	9.99721	9.92891	10.7868	10.8084	9.73306	10.8189	0.508267	0.000691965
236033_at	ASB12	8.5211	8.96049	7.44069	6.68571	8.65363	7.37224	9.25299	8.01593	7.51706	8.34044	7.50825	8.1278	7.42992	7.82136	8.02725	8.54711	8.77376	7.98717	8.44085	7.73599	7.60098	8.38613	7.82529	7.67624	8.2571	8.11431	8.1458	8.69839	7.52886	7.62473	8.9222	7.97017	7.88587	8.22232	7.98614	8.5446	8.23635	8.15812	7.87297	8.94943	8.39097	0.508251	0.00069228
220475_at	SLC28A3	7.70188	7.36439	6.90853	7.16311	7.56758	7.14855	7.80857	7.22471	7.1207	7.20427	7.76415	7.50073	7.22514	7.41397	9.14887	7.59873	7.80017	7.03506	7.65773	7.1525	7.33143	7.44812	7.60885	8.39506	7.1748	7.36471	7.87182	7.47063	8.02307	6.97469	7.62509	7.14854	7.02308	7.88309	7.74701	6.88237	7.17128	8.03423	8.316	7.44009	8.86822	0.508117	0.000694905
237266_at	KCNIP2-AS1	7.73529	8.10887	6.94931	6.13578	7.75829	7.13855	8.09933	7.40387	7.04579	7.55807	7.06038	7.3721	7.28534	7.246	7.36917	7.70946	7.773	7.02422	7.57276	7.21201	7.06062	7.7186	7.09953	7.25421	7.10467	7.3318	7.37943	7.93374	7.01065	7.01762	8.17668	6.95699	7.16658	7.66026	7.06818	7.67339	7.11482	7.40427	7.42033	8.13223	7.36754	0.508009	0.000697054
227458_at	CD274	8.95177	8.47914	8.80144	7.6459	8.48592	8.58016	7.90974	8.41939	9.13097	8.29764	8.15898	8.51718	8.80275	7.91257	11.7009	9.96294	10.4572	9.2073	10.0031	10.3315	9.50857	9.29441	10.3726	10.4098	12.1478	8.43682	8.5249	9.67031	8.76361	10.0368	9.41993	10.0085	11.1456	9.27853	10.011	10.3985	8.91281	9.23269	9.73226	9.38497	10.6573	0.506475	0.000727993
204087_s_at	SLC5A6	8.70797	8.44147	8.64519	7.58431	8.24156	8.81579	8.82454	8.66672	8.94438	8.12338	8.78881	8.78206	8.63557	8.70245	8.8243	9.1189	9.30407	9.47868	9.47405	8.93224	8.80737	10.6895	9.41008	9.16857	9.08624	8.9426	9.5416	9.6725	9.28102	9.28301	9.39652	8.50076	9.26961	9.47171	9.29676	9.64466	8.8563	9.1519	9.66079	9.76828	9.76	0.506205	0.000733576
218662_s_at	NCAPG	7.05211	6.17526	6.32988	4.34873	5.95255	4.65466	4.99749	5.51929	6.91345	4.99088	7.9507	6.36444	7.71518	7.98575	8.00289	7.7298	8.36023	7.29419	8.83656	6.71233	6.68466	7.6756	6.83329	6.98976	7.42024	8.42316	8.08942	7.44705	7.80793	7.36031	6.94421	6.79931	8.10988	6.96546	6.70737	8.78992	8.01489	6.32844	7.63245	7.10782	7.39644	0.505916	0.000739568
1566647_s_at	LINC01225	8.20394	8.2327	7.6202	6.47239	7.9026	7.73291	8.18988	7.82822	7.75885	8.08144	7.49309	8.05709	7.42983	7.93223	7.74923	7.93727	8.24165	7.79306	7.99936	7.87423	7.76109	8.16151	7.60155	7.57286	7.71741	7.68374	7.93091	7.8877	7.83824	7.81762	8.30029	7.41887	7.68541	7.99204	7.83248	7.6702	7.69923	7.75043	7.78358	8.22426	7.89734	0.505399	0.00075044
228206_at	HS3ST4	6.94062	6.64508	6.2286	5.6297	6.84526	6.16273	6.8235	6.31726	6.04624	6.88107	6.07228	6.69659	6.80478	6.51127	6.38615	7.58236	6.5988	7.46427	7.27656	6.88652	6.89709	6.70892	6.97107	7.03438	6.3228	6.73263	8.77184	8.84143	6.42165	6.29254	9.39813	6.79197	6.61353	8.72161	6.51457	9.10182	6.03893	7.69836	7.39889	9.18042	8.50122	0.504547	0.000768638
220780_at	PLA2G3	7.93194	7.47255	6.6906	6.18177	7.34808	6.97359	7.07952	6.98355	6.53033	7.40908	7.50642	7.66056	6.48804	7.16556	7.96822	7.67188	7.42201	7.99723	7.84503	6.99384	7.53143	8.60052	7.85975	8.14648	7.33722	7.18596	8.5981	8.12377	7.91703	7.45492	7.72173	7.65942	7.57698	8.20046	6.98492	8.73285	7.54773	7.52158	8.10036	8.9836	7.60834	0.504278	0.000774447
239484_at	TRPM7	7.11426	7.18208	6.97155	6.86505	7.03563	7.03428	6.93897	7.2376	7.08886	7.37772	7.75754	7.22731	7.51365	6.92196	8.08104	7.05536	7.42234	7.72057	8.49038	7.6001	7.78424	7.2366	8.00571	7.60716	7.72221	7.44049	7.54287	7.97459	7.69642	7.69757	7.76972	8.18768	7.51556	7.63176	7.60323	8.11111	8.23353	8.50629	8.10729	7.1013	8.64245	0.503528	0.000790912
221183_at	LOC100507388	7.66492	7.30199	6.99963	6.16269	7.466	7.18534	7.2932	7.1942	6.9927	7.35278	7.09652	7.56567	7.25272	7.44917	7.25778	7.23442	7.19969	7.09851	7.49658	7.24794	7.26458	7.59114	7.3001	7.27125	7.23612	7.39102	7.26081	7.38809	7.53144	7.22198	7.14583	7.35118	7.17894	7.50299	7.243	7.19528	7.13527	6.96565	7.29652	7.21831	7.46235	0.503432	0.000793043
200042_at	RTCB	11.1009	10.2818	10.6437	10.3333	10.4325	10.5391	10.0044	10.5883	10.7779	10.0662	10.4268	10.3734	10.506	10.4436	11.2153	10.2466	11.4282	10.9072	10.3648	10.7464	9.93516	11.2804	10.6052	10.1693	10.5797	10.3036	12.1591	10.9108	10.4991	10.6375	10.3156	10.7559	10.5161	10.7872	9.881	11.4619	10.6803	10.6933	11.0886	10.4396	11.6751	0.502542	0.000813028
238025_at	MLKL	7.97218	7.38577	8.08984	7.3163	8.13519	8.31334	7.56012	8.53705	7.81409	7.94779	8.24939	8.58022	9.00621	8.34736	9.27055	9.10752	8.97676	8.50322	8.12112	9.0217	8.95971	9.30104	8.36467	8.16258	8.32303	8.49661	8.46084	8.60126	7.54634	8.24467	8.53402	9.23883	7.72448	7.77824	8.75983	8.15294	8.02615	8.16831	8.02487	8.65613	8.24022	0.502046	0.000824337
207524_at	MIR6132 /// ST7 /// ST7-OT3	8.42193	8.35195	8.05365	7.00373	8.29352	8.01787	8.49955	7.89694	7.97815	8.51095	8.12241	8.11901	8.15918	8.4722	8.10257	8.24604	8.31596	7.92149	8.85551	7.9738	8.0887	8.41157	8.27015	8.26366	8.18534	8.34354	8.22199	8.21207	8.23697	8.07441	8.47175	8.04194	8.21207	8.21207	8.16447	8.10163	8.1989	8.0023	8.44058	8.2887	8.52171	0.501824	0.000829467
1562826_at	LOC101927049	7.47255	7.21473	6.92548	5.53281	7.14654	7.04203	7.35693	6.9259	6.95971	7.23098	6.83361	7.31492	7.03192	7.12431	6.88698	7.07323	7.02459	6.5542	7.33002	6.96191	7.01667	7.29759	6.93354	6.94089	6.8647	6.83092	7.01327	7.50877	7.10351	6.92952	7.13511	6.79642	7.06196	7.05012	7.00055	6.88417	6.93371	6.88437	7.2386	7.38657	7.33825	0.500001	0.000872555
